# Supplementary material for: Exploring the evolutionary journey of the lumpy skin disease virus through the phylogenetic and phylo-geo network analysis
Source: Front Cell Infect Microbiol. 2025 Jun 4;15:1575538. doi: 10.3389/fcimb.2025.1575538 (PMC12174415; doi:10.3389/fcimb.2025.1575538)
Supplement: Supplementary File 2 — Geographical distribution of the studied sequences and observed haplogroups. [file Table2.xlsx]

## Sheet: Sheet1
Nucleotide wise coverage
Acce no	base	coverage
OR863389.1	1	190
OR863389.1	2	197
OR863389.1	3	209
OR863389.1	4	220
OR863389.1	5	225
OR863389.1	6	228
OR863389.1	7	237
OR863389.1	8	246
OR863389.1	9	252
OR863389.1	10	262
OR863389.1	11	270
OR863389.1	12	277						Per base coverage for OR863389
OR863389.1	13	286
OR863389.1	14	299
OR863389.1	15	306
OR863389.1	16	316
OR863389.1	17	323
OR863389.1	18	335
OR863389.1	19	337
OR863389.1	20	344
OR863389.1	21	350
OR863389.1	22	352
OR863389.1	23	364
OR863389.1	24	368
OR863389.1	25	371
OR863389.1	26	380
OR863389.1	27	390
OR863389.1	28	401
OR863389.1	29	413
OR863389.1	30	421
OR863389.1	31	434
OR863389.1	32	447
OR863389.1	33	460
OR863389.1	34	467
OR863389.1	35	481
OR863389.1	36	484
OR863389.1	37	496
OR863389.1	38	509
OR863389.1	39	517
OR863389.1	40	529
OR863389.1	41	537
OR863389.1	42	546
OR863389.1	43	556
OR863389.1	44	565
OR863389.1	45	578
OR863389.1	46	585
OR863389.1	47	593
OR863389.1	48	600
OR863389.1	49	610
OR863389.1	50	620
OR863389.1	51	631
OR863389.1	52	648
OR863389.1	53	659
OR863389.1	54	666
OR863389.1	55	682
OR863389.1	56	695
OR863389.1	57	704
OR863389.1	58	714
OR863389.1	59	728
OR863389.1	60	746
OR863389.1	61	1088
OR863389.1	62	1099
OR863389.1	63	1109
OR863389.1	64	1120
OR863389.1	65	1133
OR863389.1	66	1148
OR863389.1	67	1159
OR863389.1	68	1174
OR863389.1	69	1184
OR863389.1	70	1196
OR863389.1	71	1215
OR863389.1	72	1228
OR863389.1	73	1239
OR863389.1	74	1252
OR863389.1	75	1262
OR863389.1	76	1273
OR863389.1	77	1285
OR863389.1	78	1293
OR863389.1	79	1307
OR863389.1	80	1319
OR863389.1	81	1331
OR863389.1	82	1346
OR863389.1	83	1358
OR863389.1	84	1374
OR863389.1	85	1389
OR863389.1	86	1400
OR863389.1	87	1413
OR863389.1	88	1426
OR863389.1	89	1441
OR863389.1	90	1451
OR863389.1	91	1466
OR863389.1	92	1472
OR863389.1	93	1482
OR863389.1	94	1496
OR863389.1	95	1511
OR863389.1	96	1524
OR863389.1	97	1532
OR863389.1	98	1541
OR863389.1	99	1547
OR863389.1	100	1556
OR863389.1	101	1580
OR863389.1	102	1590
OR863389.1	103	1601
OR863389.1	104	1610
OR863389.1	105	1621
OR863389.1	106	1630
OR863389.1	107	1645
OR863389.1	108	1660
OR863389.1	109	1668
OR863389.1	110	1675
OR863389.1	111	1684
OR863389.1	112	1692
OR863389.1	113	1701
OR863389.1	114	1715
OR863389.1	115	1730
OR863389.1	116	1741
OR863389.1	117	1747
OR863389.1	118	1761
OR863389.1	119	1766
OR863389.1	120	1773
OR863389.1	121	1783
OR863389.1	122	1786
OR863389.1	123	1787
OR863389.1	124	1792
OR863389.1	125	1815
OR863389.1	126	1820
OR863389.1	127	1833
OR863389.1	128	1842
OR863389.1	129	1834
OR863389.1	130	1836
OR863389.1	131	1847
OR863389.1	132	1851
OR863389.1	133	1858
OR863389.1	134	1846
OR863389.1	135	1844
OR863389.1	136	1845
OR863389.1	137	1859
OR863389.1	138	1860
OR863389.1	139	1873
OR863389.1	140	1880
OR863389.1	141	1878
OR863389.1	142	1883
OR863389.1	143	1888
OR863389.1	144	1891
OR863389.1	145	1897
OR863389.1	146	1900
OR863389.1	147	1890
OR863389.1	148	1902
OR863389.1	149	1914
OR863389.1	150	1915
OR863389.1	151	1928
OR863389.1	152	1935
OR863389.1	153	1938
OR863389.1	154	1933
OR863389.1	155	1940
OR863389.1	156	1940
OR863389.1	157	1948
OR863389.1	158	1948
OR863389.1	159	1952
OR863389.1	160	1954
OR863389.1	161	1963
OR863389.1	162	1965
OR863389.1	163	1955
OR863389.1	164	1961
OR863389.1	165	1964
OR863389.1	166	1970
OR863389.1	167	1969
OR863389.1	168	1970
OR863389.1	169	1975
OR863389.1	170	1975
OR863389.1	171	1976
OR863389.1	172	1982
OR863389.1	173	1988
OR863389.1	174	1974
OR863389.1	175	1975
OR863389.1	176	1987
OR863389.1	177	1996
OR863389.1	178	2000
OR863389.1	179	2002
OR863389.1	180	1998
OR863389.1	181	1994
OR863389.1	182	1997
OR863389.1	183	1981
OR863389.1	184	1871
OR863389.1	185	1873
OR863389.1	186	1857
OR863389.1	187	1864
OR863389.1	188	1870
OR863389.1	189	1866
OR863389.1	190	1866
OR863389.1	191	1875
OR863389.1	192	1878
OR863389.1	193	1880
OR863389.1	194	1885
OR863389.1	195	1883
OR863389.1	196	1888
OR863389.1	197	1896
OR863389.1	198	1899
OR863389.1	199	1905
OR863389.1	200	1916
OR863389.1	201	1910
OR863389.1	202	1914
OR863389.1	203	1920
OR863389.1	204	1923
OR863389.1	205	1921
OR863389.1	206	1921
OR863389.1	207	1915
OR863389.1	208	1927
OR863389.1	209	1933
OR863389.1	210	1928
OR863389.1	211	1928
OR863389.1	212	1936
OR863389.1	213	1942
OR863389.1	214	1954
OR863389.1	215	1963
OR863389.1	216	1969
OR863389.1	217	1958
OR863389.1	218	1953
OR863389.1	219	1950
OR863389.1	220	1958
OR863389.1	221	1961
OR863389.1	222	1961
OR863389.1	223	1965
OR863389.1	224	1973
OR863389.1	225	1955
OR863389.1	226	1966
OR863389.1	227	1975
OR863389.1	228	1974
OR863389.1	229	1993
OR863389.1	230	2007
OR863389.1	231	2013
OR863389.1	232	2008
OR863389.1	233	2003
OR863389.1	234	2002
OR863389.1	235	2005
OR863389.1	236	1994
OR863389.1	237	1999
OR863389.1	238	1996
OR863389.1	239	2006
OR863389.1	240	2007
OR863389.1	241	2007
OR863389.1	242	2011
OR863389.1	243	2017
OR863389.1	244	2016
OR863389.1	245	2012
OR863389.1	246	2017
OR863389.1	247	2019
OR863389.1	248	2029
OR863389.1	249	2041
OR863389.1	250	2041
OR863389.1	251	2039
OR863389.1	252	2039
OR863389.1	253	2039
OR863389.1	254	2043
OR863389.1	255	2045
OR863389.1	256	2046
OR863389.1	257	2047
OR863389.1	258	2048
OR863389.1	259	2045
OR863389.1	260	2055
OR863389.1	261	2053
OR863389.1	262	2052
OR863389.1	263	2066
OR863389.1	264	2091
OR863389.1	265	2081
OR863389.1	266	2080
OR863389.1	267	2086
OR863389.1	268	2089
OR863389.1	269	2086
OR863389.1	270	2106
OR863389.1	271	2109
OR863389.1	272	2100
OR863389.1	273	2115
OR863389.1	274	2099
OR863389.1	275	2103
OR863389.1	276	2101
OR863389.1	277	2091
OR863389.1	278	2096
OR863389.1	279	2109
OR863389.1	280	2115
OR863389.1	281	2117
OR863389.1	282	2125
OR863389.1	283	2129
OR863389.1	284	2127
OR863389.1	285	2130
OR863389.1	286	2151
OR863389.1	287	2165
OR863389.1	288	2161
OR863389.1	289	2177
OR863389.1	290	2168
OR863389.1	291	2165
OR863389.1	292	2197
OR863389.1	293	2200
OR863389.1	294	2199
OR863389.1	295	2201
OR863389.1	296	2203
OR863389.1	297	2205
OR863389.1	298	2196
OR863389.1	299	2194
OR863389.1	300	2194
OR863389.1	301	2193
OR863389.1	302	2202
OR863389.1	303	2212
OR863389.1	304	2226
OR863389.1	305	2231
OR863389.1	306	2235
OR863389.1	307	2238
OR863389.1	308	2237
OR863389.1	309	2235
OR863389.1	310	2237
OR863389.1	311	2236
OR863389.1	312	2243
OR863389.1	313	2235
OR863389.1	314	2239
OR863389.1	315	2243
OR863389.1	316	2234
OR863389.1	317	2241
OR863389.1	318	2236
OR863389.1	319	2242
OR863389.1	320	2259
OR863389.1	321	2264
OR863389.1	322	2266
OR863389.1	323	2273
OR863389.1	324	2277
OR863389.1	325	2275
OR863389.1	326	2287
OR863389.1	327	2293
OR863389.1	328	2285
OR863389.1	329	2270
OR863389.1	330	2259
OR863389.1	331	2288
OR863389.1	332	2292
OR863389.1	333	2285
OR863389.1	334	2279
OR863389.1	335	2284
OR863389.1	336	2291
OR863389.1	337	2295
OR863389.1	338	2299
OR863389.1	339	2303
OR863389.1	340	2300
OR863389.1	341	2313
OR863389.1	342	2319
OR863389.1	343	2305
OR863389.1	344	2303
OR863389.1	345	2318
OR863389.1	346	2312
OR863389.1	347	2311
OR863389.1	348	2307
OR863389.1	349	2316
OR863389.1	350	2309
OR863389.1	351	2312
OR863389.1	352	2303
OR863389.1	353	2308
OR863389.1	354	2279
OR863389.1	355	2282
OR863389.1	356	2306
OR863389.1	357	2292
OR863389.1	358	2294
OR863389.1	359	2299
OR863389.1	360	2309
OR863389.1	361	2311
OR863389.1	362	2296
OR863389.1	363	2289
OR863389.1	364	2293
OR863389.1	365	2288
OR863389.1	366	2300
OR863389.1	367	2311
OR863389.1	368	2312
OR863389.1	369	2293
OR863389.1	370	2297
OR863389.1	371	2299
OR863389.1	372	2293
OR863389.1	373	2303
OR863389.1	374	2291
OR863389.1	375	2294
OR863389.1	376	2298
OR863389.1	377	2308
OR863389.1	378	2301
OR863389.1	379	2305
OR863389.1	380	2293
OR863389.1	381	2281
OR863389.1	382	2289
OR863389.1	383	2282
OR863389.1	384	2286
OR863389.1	385	2290
OR863389.1	386	2298
OR863389.1	387	2293
OR863389.1	388	2296
OR863389.1	389	2286
OR863389.1	390	2287
OR863389.1	391	2275
OR863389.1	392	2272
OR863389.1	393	2259
OR863389.1	394	2283
OR863389.1	395	2275
OR863389.1	396	2274
OR863389.1	397	2279
OR863389.1	398	2279
OR863389.1	399	2275
OR863389.1	400	2276
OR863389.1	401	2266
OR863389.1	402	2283
OR863389.1	403	2320
OR863389.1	404	2320
OR863389.1	405	2321
OR863389.1	406	2315
OR863389.1	407	2326
OR863389.1	408	2310
OR863389.1	409	2320
OR863389.1	410	2317
OR863389.1	411	2322
OR863389.1	412	2324
OR863389.1	413	2324
OR863389.1	414	2303
OR863389.1	415	2301
OR863389.1	416	2301
OR863389.1	417	2310
OR863389.1	418	2286
OR863389.1	419	2290
OR863389.1	420	2287
OR863389.1	421	2298
OR863389.1	422	2304
OR863389.1	423	2290
OR863389.1	424	2301
OR863389.1	425	2300
OR863389.1	426	2302
OR863389.1	427	2323
OR863389.1	428	2324
OR863389.1	429	2320
OR863389.1	430	2320
OR863389.1	431	2343
OR863389.1	432	2338
OR863389.1	433	2334
OR863389.1	434	2330
OR863389.1	435	2338
OR863389.1	436	2318
OR863389.1	437	2318
OR863389.1	438	2324
OR863389.1	439	2317
OR863389.1	440	2329
OR863389.1	441	2316
OR863389.1	442	2320
OR863389.1	443	2316
OR863389.1	444	2309
OR863389.1	445	2315
OR863389.1	446	2314
OR863389.1	447	2313
OR863389.1	448	2334
OR863389.1	449	2344
OR863389.1	450	2354
OR863389.1	451	2363
OR863389.1	452	2355
OR863389.1	453	2356
OR863389.1	454	2347
OR863389.1	455	2349
OR863389.1	456	2346
OR863389.1	457	2332
OR863389.1	458	2328
OR863389.1	459	2328
OR863389.1	460	2339
OR863389.1	461	2342
OR863389.1	462	2343
OR863389.1	463	2349
OR863389.1	464	2355
OR863389.1	465	2354
OR863389.1	466	2355
OR863389.1	467	2354
OR863389.1	468	2365
OR863389.1	469	2354
OR863389.1	470	2352
OR863389.1	471	2337
OR863389.1	472	2336
OR863389.1	473	2339
OR863389.1	474	2333
OR863389.1	475	2337
OR863389.1	476	2326
OR863389.1	477	2329
OR863389.1	478	2331
OR863389.1	479	2324
OR863389.1	480	2328
OR863389.1	481	2331
OR863389.1	482	2336
OR863389.1	483	2325
OR863389.1	484	2326
OR863389.1	485	2328
OR863389.1	486	2325
OR863389.1	487	2327
OR863389.1	488	2333
OR863389.1	489	2330
OR863389.1	490	2343
OR863389.1	491	2345
OR863389.1	492	2334
OR863389.1	493	2340
OR863389.1	494	2336
OR863389.1	495	2338
OR863389.1	496	2336
OR863389.1	497	2331
OR863389.1	498	2337
OR863389.1	499	2350
OR863389.1	500	2359
OR863389.1	501	2364
OR863389.1	502	2366
OR863389.1	503	2372
OR863389.1	504	2380
OR863389.1	505	2368
OR863389.1	506	2366
OR863389.1	507	2373
OR863389.1	508	2365
OR863389.1	509	2369
OR863389.1	510	2376
OR863389.1	511	2371
OR863389.1	512	2378
OR863389.1	513	2383
OR863389.1	514	2372
OR863389.1	515	2369
OR863389.1	516	2367
OR863389.1	517	2373
OR863389.1	518	2374
OR863389.1	519	2381
OR863389.1	520	2385
OR863389.1	521	2391
OR863389.1	522	2390
OR863389.1	523	2383
OR863389.1	524	2394
OR863389.1	525	2403
OR863389.1	526	2409
OR863389.1	527	2412
OR863389.1	528	2416
OR863389.1	529	2441
OR863389.1	530	2443
OR863389.1	531	2447
OR863389.1	532	2412
OR863389.1	533	2418
OR863389.1	534	2428
OR863389.1	535	2421
OR863389.1	536	2434
OR863389.1	537	2440
OR863389.1	538	2444
OR863389.1	539	2446
OR863389.1	540	2449
OR863389.1	541	2459
OR863389.1	542	2467
OR863389.1	543	2460
OR863389.1	544	2454
OR863389.1	545	2461
OR863389.1	546	2464
OR863389.1	547	2458
OR863389.1	548	2473
OR863389.1	549	2451
OR863389.1	550	2451
OR863389.1	551	2449
OR863389.1	552	2449
OR863389.1	553	2450
OR863389.1	554	2411
OR863389.1	555	2418
OR863389.1	556	2436
OR863389.1	557	2435
OR863389.1	558	2426
OR863389.1	559	2429
OR863389.1	560	2429
OR863389.1	561	2420
OR863389.1	562	2418
OR863389.1	563	2410
OR863389.1	564	2405
OR863389.1	565	2404
OR863389.1	566	2411
OR863389.1	567	2411
OR863389.1	568	2401
OR863389.1	569	2404
OR863389.1	570	2392
OR863389.1	571	2398
OR863389.1	572	2402
OR863389.1	573	2400
OR863389.1	574	2408
OR863389.1	575	2417
OR863389.1	576	2410
OR863389.1	577	2402
OR863389.1	578	2397
OR863389.1	579	2391
OR863389.1	580	2391
OR863389.1	581	2392
OR863389.1	582	2378
OR863389.1	583	2394
OR863389.1	584	2374
OR863389.1	585	2383
OR863389.1	586	2390
OR863389.1	587	2383
OR863389.1	588	2380
OR863389.1	589	2371
OR863389.1	590	2388
OR863389.1	591	2374
OR863389.1	592	2376
OR863389.1	593	2391
OR863389.1	594	2398
OR863389.1	595	2408
OR863389.1	596	2395
OR863389.1	597	2381
OR863389.1	598	2384
OR863389.1	599	2383
OR863389.1	600	2372
OR863389.1	601	2366
OR863389.1	602	2373
OR863389.1	603	2368
OR863389.1	604	2353
OR863389.1	605	2371
OR863389.1	606	2363
OR863389.1	607	2355
OR863389.1	608	2347
OR863389.1	609	2364
OR863389.1	610	2379
OR863389.1	611	2349
OR863389.1	612	2352
OR863389.1	613	2367
OR863389.1	614	2364
OR863389.1	615	2369
OR863389.1	616	2365
OR863389.1	617	2373
OR863389.1	618	2379
OR863389.1	619	2386
OR863389.1	620	2391
OR863389.1	621	2398
OR863389.1	622	2393
OR863389.1	623	2401
OR863389.1	624	2404
OR863389.1	625	2419
OR863389.1	626	2424
OR863389.1	627	2421
OR863389.1	628	2430
OR863389.1	629	2419
OR863389.1	630	2431
OR863389.1	631	2432
OR863389.1	632	2424
OR863389.1	633	2429
OR863389.1	634	2430
OR863389.1	635	2437
OR863389.1	636	2448
OR863389.1	637	2440
OR863389.1	638	2436
OR863389.1	639	2450
OR863389.1	640	2446
OR863389.1	641	2446
OR863389.1	642	2448
OR863389.1	643	2459
OR863389.1	644	2476
OR863389.1	645	2466
OR863389.1	646	2466
OR863389.1	647	2455
OR863389.1	648	2457
OR863389.1	649	2464
OR863389.1	650	2464
OR863389.1	651	2481
OR863389.1	652	2475
OR863389.1	653	2470
OR863389.1	654	2472
OR863389.1	655	2481
OR863389.1	656	2478
OR863389.1	657	2478
OR863389.1	658	2489
OR863389.1	659	2492
OR863389.1	660	2502
OR863389.1	661	2487
OR863389.1	662	2490
OR863389.1	663	2496
OR863389.1	664	2497
OR863389.1	665	2497
OR863389.1	666	2485
OR863389.1	667	2482
OR863389.1	668	2485
OR863389.1	669	2478
OR863389.1	670	2480
OR863389.1	671	2479
OR863389.1	672	2465
OR863389.1	673	2462
OR863389.1	674	2453
OR863389.1	675	2446
OR863389.1	676	2473
OR863389.1	677	2461
OR863389.1	678	2457
OR863389.1	679	2460
OR863389.1	680	2455
OR863389.1	681	2461
OR863389.1	682	2459
OR863389.1	683	2464
OR863389.1	684	2476
OR863389.1	685	2472
OR863389.1	686	2466
OR863389.1	687	2463
OR863389.1	688	2462
OR863389.1	689	2459
OR863389.1	690	2462
OR863389.1	691	2443
OR863389.1	692	2434
OR863389.1	693	2452
OR863389.1	694	2464
OR863389.1	695	2464
OR863389.1	696	2459
OR863389.1	697	2463
OR863389.1	698	2456
OR863389.1	699	2458
OR863389.1	700	2464
OR863389.1	701	2461
OR863389.1	702	2470
OR863389.1	703	2456
OR863389.1	704	2466
OR863389.1	705	2467
OR863389.1	706	2462
OR863389.1	707	2443
OR863389.1	708	2431
OR863389.1	709	2443
OR863389.1	710	2449
OR863389.1	711	2460
OR863389.1	712	2457
OR863389.1	713	2455
OR863389.1	714	2457
OR863389.1	715	2451
OR863389.1	716	2470
OR863389.1	717	2475
OR863389.1	718	2466
OR863389.1	719	2468
OR863389.1	720	2474
OR863389.1	721	2471
OR863389.1	722	2481
OR863389.1	723	2488
OR863389.1	724	2486
OR863389.1	725	2476
OR863389.1	726	2474
OR863389.1	727	2492
OR863389.1	728	2490
OR863389.1	729	2497
OR863389.1	730	2506
OR863389.1	731	2493
OR863389.1	732	2488
OR863389.1	733	2482
OR863389.1	734	2475
OR863389.1	735	2476
OR863389.1	736	2471
OR863389.1	737	2476
OR863389.1	738	2479
OR863389.1	739	2468
OR863389.1	740	2461
OR863389.1	741	2461
OR863389.1	742	2450
OR863389.1	743	2449
OR863389.1	744	2457
OR863389.1	745	2454
OR863389.1	746	2459
OR863389.1	747	2464
OR863389.1	748	2472
OR863389.1	749	2475
OR863389.1	750	2478
OR863389.1	751	2480
OR863389.1	752	2469
OR863389.1	753	2475
OR863389.1	754	2478
OR863389.1	755	2473
OR863389.1	756	2488
OR863389.1	757	2500
OR863389.1	758	2502
OR863389.1	759	2501
OR863389.1	760	2497
OR863389.1	761	2490
OR863389.1	762	2489
OR863389.1	763	2491
OR863389.1	764	2491
OR863389.1	765	2483
OR863389.1	766	2475
OR863389.1	767	2499
OR863389.1	768	2490
OR863389.1	769	2488
OR863389.1	770	2469
OR863389.1	771	2468
OR863389.1	772	2476
OR863389.1	773	2481
OR863389.1	774	2477
OR863389.1	775	2478
OR863389.1	776	2479
OR863389.1	777	2469
OR863389.1	778	2455
OR863389.1	779	2473
OR863389.1	780	2478
OR863389.1	781	2483
OR863389.1	782	2489
OR863389.1	783	2497
OR863389.1	784	2500
OR863389.1	785	2506
OR863389.1	786	2517
OR863389.1	787	2518
OR863389.1	788	2522
OR863389.1	789	2530
OR863389.1	790	2528
OR863389.1	791	2535
OR863389.1	792	2535
OR863389.1	793	2530
OR863389.1	794	2524
OR863389.1	795	2518
OR863389.1	796	2513
OR863389.1	797	2517
OR863389.1	798	2516
OR863389.1	799	2526
OR863389.1	800	2518
OR863389.1	801	2517
OR863389.1	802	2525
OR863389.1	803	2527
OR863389.1	804	2520
OR863389.1	805	2522
OR863389.1	806	2514
OR863389.1	807	2516
OR863389.1	808	2528
OR863389.1	809	2510
OR863389.1	810	2531
OR863389.1	811	2513
OR863389.1	812	2504
OR863389.1	813	2506
OR863389.1	814	2503
OR863389.1	815	2527
OR863389.1	816	2535
OR863389.1	817	2538
OR863389.1	818	2547
OR863389.1	819	2542
OR863389.1	820	2538
OR863389.1	821	2548
OR863389.1	822	2551
OR863389.1	823	2548
OR863389.1	824	2539
OR863389.1	825	2537
OR863389.1	826	2532
OR863389.1	827	2539
OR863389.1	828	2543
OR863389.1	829	2533
OR863389.1	830	2530
OR863389.1	831	2524
OR863389.1	832	2524
OR863389.1	833	2530
OR863389.1	834	2534
OR863389.1	835	2523
OR863389.1	836	2518
OR863389.1	837	2532
OR863389.1	838	2538
OR863389.1	839	2535
OR863389.1	840	2523
OR863389.1	841	2511
OR863389.1	842	2523
OR863389.1	843	2500
OR863389.1	844	2508
OR863389.1	845	2501
OR863389.1	846	2509
OR863389.1	847	2509
OR863389.1	848	2517
OR863389.1	849	2523
OR863389.1	850	2520
OR863389.1	851	2520
OR863389.1	852	2526
OR863389.1	853	2524
OR863389.1	854	2536
OR863389.1	855	2529
OR863389.1	856	2541
OR863389.1	857	2540
OR863389.1	858	2535
OR863389.1	859	2540
OR863389.1	860	2536
OR863389.1	861	2544
OR863389.1	862	2545
OR863389.1	863	2537
OR863389.1	864	2545
OR863389.1	865	2551
OR863389.1	866	2547
OR863389.1	867	2542
OR863389.1	868	2547
OR863389.1	869	2543
OR863389.1	870	2551
OR863389.1	871	2533
OR863389.1	872	2541
OR863389.1	873	2533
OR863389.1	874	2533
OR863389.1	875	2539
OR863389.1	876	2545
OR863389.1	877	2552
OR863389.1	878	2542
OR863389.1	879	2529
OR863389.1	880	2529
OR863389.1	881	2523
OR863389.1	882	2537
OR863389.1	883	2533
OR863389.1	884	2530
OR863389.1	885	2531
OR863389.1	886	2512
OR863389.1	887	2515
OR863389.1	888	2524
OR863389.1	889	2521
OR863389.1	890	2517
OR863389.1	891	2520
OR863389.1	892	2521
OR863389.1	893	2520
OR863389.1	894	2516
OR863389.1	895	2509
OR863389.1	896	2496
OR863389.1	897	2495
OR863389.1	898	2494
OR863389.1	899	2485
OR863389.1	900	2487
OR863389.1	901	2482
OR863389.1	902	2477
OR863389.1	903	2473
OR863389.1	904	2470
OR863389.1	905	2464
OR863389.1	906	2458
OR863389.1	907	2450
OR863389.1	908	2444
OR863389.1	909	2451
OR863389.1	910	2446
OR863389.1	911	2447
OR863389.1	912	2442
OR863389.1	913	2440
OR863389.1	914	2433
OR863389.1	915	2423
OR863389.1	916	2415
OR863389.1	917	2410
OR863389.1	918	2409
OR863389.1	919	2397
OR863389.1	920	2399
OR863389.1	921	2391
OR863389.1	922	2375
OR863389.1	923	2363
OR863389.1	924	2354
OR863389.1	925	2365
OR863389.1	926	2360
OR863389.1	927	2359
OR863389.1	928	2364
OR863389.1	929	2352
OR863389.1	930	2346
OR863389.1	931	2339
OR863389.1	932	2330
OR863389.1	933	2317
OR863389.1	934	2318
OR863389.1	935	2312
OR863389.1	936	2305
OR863389.1	937	2298
OR863389.1	938	2294
OR863389.1	939	2284
OR863389.1	940	2288
OR863389.1	941	2284
OR863389.1	942	2270
OR863389.1	943	2261
OR863389.1	944	2257
OR863389.1	945	2246
OR863389.1	946	2256
OR863389.1	947	2285
OR863389.1	948	2275
OR863389.1	949	2266
OR863389.1	950	2261
OR863389.1	951	2252
OR863389.1	952	2242
OR863389.1	953	2241
OR863389.1	954	2241
OR863389.1	955	2241
OR863389.1	956	2269
OR863389.1	957	2272
OR863389.1	958	2267
OR863389.1	959	2275
OR863389.1	960	2266
OR863389.1	961	2267
OR863389.1	962	2267
OR863389.1	963	2263
OR863389.1	964	2262
OR863389.1	965	2258
OR863389.1	966	2252
OR863389.1	967	2250
OR863389.1	968	2251
OR863389.1	969	2246
OR863389.1	970	2242
OR863389.1	971	2215
OR863389.1	972	2221
OR863389.1	973	2224
OR863389.1	974	2224
OR863389.1	975	2247
OR863389.1	976	2250
OR863389.1	977	2253
OR863389.1	978	2248
OR863389.1	979	2248
OR863389.1	980	2214
OR863389.1	981	2245
OR863389.1	982	2248
OR863389.1	983	2231
OR863389.1	984	2231
OR863389.1	985	2232
OR863389.1	986	2226
OR863389.1	987	2214
OR863389.1	988	2202
OR863389.1	989	2206
OR863389.1	990	2210
OR863389.1	991	2224
OR863389.1	992	2226
OR863389.1	993	2223
OR863389.1	994	2229
OR863389.1	995	2226
OR863389.1	996	2225
OR863389.1	997	2213
OR863389.1	998	2210
OR863389.1	999	2217
OR863389.1	1000	2212
OR863389.1	1001	2220
OR863389.1	1002	2222
OR863389.1	1003	2218
OR863389.1	1004	2219
OR863389.1	1005	2220
OR863389.1	1006	2214
OR863389.1	1007	2207
OR863389.1	1008	2212
OR863389.1	1009	2210
OR863389.1	1010	2204
OR863389.1	1011	2193
OR863389.1	1012	2179
OR863389.1	1013	2176
OR863389.1	1014	2173
OR863389.1	1015	2185
OR863389.1	1016	2169
OR863389.1	1017	2158
OR863389.1	1018	2153
OR863389.1	1019	2154
OR863389.1	1020	2157
OR863389.1	1021	2153
OR863389.1	1022	2152
OR863389.1	1023	2153
OR863389.1	1024	2155
OR863389.1	1025	2146
OR863389.1	1026	2124
OR863389.1	1027	2115
OR863389.1	1028	2114
OR863389.1	1029	2116
OR863389.1	1030	2123
OR863389.1	1031	2115
OR863389.1	1032	2112
OR863389.1	1033	2106
OR863389.1	1034	2101
OR863389.1	1035	2100
OR863389.1	1036	2100
OR863389.1	1037	2104
OR863389.1	1038	2103
OR863389.1	1039	2099
OR863389.1	1040	2101
OR863389.1	1041	2107
OR863389.1	1042	2096
OR863389.1	1043	2088
OR863389.1	1044	2092
OR863389.1	1045	2084
OR863389.1	1046	2081
OR863389.1	1047	2085
OR863389.1	1048	2080
OR863389.1	1049	2083
OR863389.1	1050	2067
OR863389.1	1051	2077
OR863389.1	1052	2070
OR863389.1	1053	2080
OR863389.1	1054	2064
OR863389.1	1055	2076
OR863389.1	1056	2083
OR863389.1	1057	2078
OR863389.1	1058	2077
OR863389.1	1059	2002
OR863389.1	1060	1991
OR863389.1	1061	2069
OR863389.1	1062	2077
OR863389.1	1063	2079
OR863389.1	1064	2081
OR863389.1	1065	2092
OR863389.1	1066	2085
OR863389.1	1067	2086
OR863389.1	1068	2087
OR863389.1	1069	2076
OR863389.1	1070	2065
OR863389.1	1071	2069
OR863389.1	1072	2068
OR863389.1	1073	2058
OR863389.1	1074	2064
OR863389.1	1075	2062
OR863389.1	1076	2071
OR863389.1	1077	2083
OR863389.1	1078	2077
OR863389.1	1079	2086
OR863389.1	1080	2079
OR863389.1	1081	2082
OR863389.1	1082	2064
OR863389.1	1083	2060
OR863389.1	1084	2063
OR863389.1	1085	2049
OR863389.1	1086	2040
OR863389.1	1087	2039
OR863389.1	1088	2042
OR863389.1	1089	2017
OR863389.1	1090	2020
OR863389.1	1091	2025
OR863389.1	1092	2016
OR863389.1	1093	2026
OR863389.1	1094	2010
OR863389.1	1095	2014
OR863389.1	1096	2006
OR863389.1	1097	1994
OR863389.1	1098	2002
OR863389.1	1099	2004
OR863389.1	1100	1994
OR863389.1	1101	1991
OR863389.1	1102	1995
OR863389.1	1103	1997
OR863389.1	1104	1992
OR863389.1	1105	1985
OR863389.1	1106	1972
OR863389.1	1107	1970
OR863389.1	1108	1960
OR863389.1	1109	1952
OR863389.1	1110	1950
OR863389.1	1111	1954
OR863389.1	1112	1938
OR863389.1	1113	1937
OR863389.1	1114	1936
OR863389.1	1115	1929
OR863389.1	1116	1915
OR863389.1	1117	1915
OR863389.1	1118	1921
OR863389.1	1119	1920
OR863389.1	1120	1915
OR863389.1	1121	1916
OR863389.1	1122	1912
OR863389.1	1123	1910
OR863389.1	1124	1911
OR863389.1	1125	1901
OR863389.1	1126	1892
OR863389.1	1127	1879
OR863389.1	1128	1884
OR863389.1	1129	1891
OR863389.1	1130	1886
OR863389.1	1131	1881
OR863389.1	1132	1881
OR863389.1	1133	1883
OR863389.1	1134	1900
OR863389.1	1135	1897
OR863389.1	1136	1884
OR863389.1	1137	1880
OR863389.1	1138	1892
OR863389.1	1139	1903
OR863389.1	1140	1901
OR863389.1	1141	1896
OR863389.1	1142	1890
OR863389.1	1143	1888
OR863389.1	1144	1888
OR863389.1	1145	1891
OR863389.1	1146	1889
OR863389.1	1147	1889
OR863389.1	1148	1888
OR863389.1	1149	1878
OR863389.1	1150	1880
OR863389.1	1151	1877
OR863389.1	1152	1868
OR863389.1	1153	1868
OR863389.1	1154	1860
OR863389.1	1155	1848
OR863389.1	1156	1870
OR863389.1	1157	1867
OR863389.1	1158	1866
OR863389.1	1159	1856
OR863389.1	1160	1871
OR863389.1	1161	1868
OR863389.1	1162	1865
OR863389.1	1163	1857
OR863389.1	1164	1861
OR863389.1	1165	1848
OR863389.1	1166	1841
OR863389.1	1167	1832
OR863389.1	1168	1832
OR863389.1	1169	1824
OR863389.1	1170	1824
OR863389.1	1171	1820
OR863389.1	1172	1817
OR863389.1	1173	1819
OR863389.1	1174	1813
OR863389.1	1175	1806
OR863389.1	1176	1812
OR863389.1	1177	1815
OR863389.1	1178	1807
OR863389.1	1179	1802
OR863389.1	1180	1790
OR863389.1	1181	1785
OR863389.1	1182	1772
OR863389.1	1183	1752
OR863389.1	1184	1743
OR863389.1	1185	1734
OR863389.1	1186	1724
OR863389.1	1187	1715
OR863389.1	1188	1695
OR863389.1	1189	1670
OR863389.1	1190	1659
OR863389.1	1191	1651
OR863389.1	1192	1636
OR863389.1	1193	1628
OR863389.1	1194	1604
OR863389.1	1195	1599
OR863389.1	1196	1594
OR863389.1	1197	1585
OR863389.1	1198	1581
OR863389.1	1199	1575
OR863389.1	1200	1572
OR863389.1	1201	1558
OR863389.1	1202	1554
OR863389.1	1203	1553
OR863389.1	1204	1540
OR863389.1	1205	1527
OR863389.1	1206	1519
OR863389.1	1207	1514
OR863389.1	1208	1505
OR863389.1	1209	1501
OR863389.1	1210	1498
OR863389.1	1211	1495
OR863389.1	1212	1486
OR863389.1	1213	1479
OR863389.1	1214	1475
OR863389.1	1215	1462
OR863389.1	1216	1450
OR863389.1	1217	1445
OR863389.1	1218	1435
OR863389.1	1219	1432
OR863389.1	1220	1430
OR863389.1	1221	1423
OR863389.1	1222	1414
OR863389.1	1223	1414
OR863389.1	1224	1403
OR863389.1	1225	1398
OR863389.1	1226	1381
OR863389.1	1227	1375
OR863389.1	1228	1364
OR863389.1	1229	1363
OR863389.1	1230	1351
OR863389.1	1231	1349
OR863389.1	1232	1337
OR863389.1	1233	1326
OR863389.1	1234	1319
OR863389.1	1235	1309
OR863389.1	1236	1309
OR863389.1	1237	1308
OR863389.1	1238	1303
OR863389.1	1239	1305
OR863389.1	1240	1294
OR863389.1	1241	1286
OR863389.1	1242	1280
OR863389.1	1243	1269
OR863389.1	1244	1258
OR863389.1	1245	1247
OR863389.1	1246	1235
OR863389.1	1247	1230
OR863389.1	1248	1221
OR863389.1	1249	1213
OR863389.1	1250	1208
OR863389.1	1251	1205
OR863389.1	1252	1195
OR863389.1	1253	1174
OR863389.1	1254	1171
OR863389.1	1255	1169
OR863389.1	1256	1158
OR863389.1	1257	1148
OR863389.1	1258	1145
OR863389.1	1259	1140
OR863389.1	1260	1131
OR863389.1	1261	1121
OR863389.1	1262	1108
OR863389.1	1263	1103
OR863389.1	1264	1100
OR863389.1	1265	1088
OR863389.1	1266	1085
OR863389.1	1267	1079
OR863389.1	1268	1061
OR863389.1	1269	1052
OR863389.1	1270	1047
OR863389.1	1271	1034
OR863389.1	1272	1021
OR863389.1	1273	1008
OR863389.1	1274	991
OR863389.1	1275	982
OR863389.1	1276	972
OR863389.1	1277	956
OR863389.1	1278	948
OR863389.1	1279	919
OR863389.1	1280	142
OR863389.1	1281	6
OR863389.1	1282	0
OR863389.1	1283	0
OR863389.1	1284	1
OR863389.1	1285	20
OR863389.1	1286	21
OR863389.1	1287	21
OR863389.1	1288	43
OR863389.1	1289	777
OR863389.1	1290	792
OR863389.1	1291	795
OR863389.1	1292	811
OR863389.1	1293	815
OR863389.1	1294	824
OR863389.1	1295	830
OR863389.1	1296	835
OR863389.1	1297	849
OR863389.1	1298	855
OR863389.1	1299	863
OR863389.1	1300	871
OR863389.1	1301	881
OR863389.1	1302	886
OR863389.1	1303	890
OR863389.1	1304	887
OR863389.1	1305	889
OR863389.1	1306	882
OR863389.1	1307	880
OR863389.1	1308	875
OR863389.1	1309	861
OR863389.1	1310	860
OR863389.1	1311	863
OR863389.1	1312	856
OR863389.1	1313	852
OR863389.1	1314	849
OR863389.1	1315	840
OR863389.1	1316	837
OR863389.1	1317	834
OR863389.1	1318	836
OR863389.1	1319	836
OR863389.1	1320	833
OR863389.1	1321	829
OR863389.1	1322	836
OR863389.1	1323	836
OR863389.1	1324	835
OR863389.1	1325	834
OR863389.1	1326	835
OR863389.1	1327	841
OR863389.1	1328	831
OR863389.1	1329	832
OR863389.1	1330	829
OR863389.1	1331	834
OR863389.1	1332	826
OR863389.1	1333	827
OR863389.1	1334	831
OR863389.1	1335	814
OR863389.1	1336	805
OR863389.1	1337	12
OR863389.1	1338	824
OR863389.1	1339	849
OR863389.1	1340	866
OR863389.1	1341	873
OR863389.1	1342	881
OR863389.1	1343	894
OR863389.1	1344	913
OR863389.1	1345	921
OR863389.1	1346	933
OR863389.1	1347	937
OR863389.1	1348	945
OR863389.1	1349	957
OR863389.1	1350	974
OR863389.1	1351	984
OR863389.1	1352	1000
OR863389.1	1353	1006
OR863389.1	1354	1007
OR863389.1	1355	1025
OR863389.1	1356	1030
OR863389.1	1357	1038
OR863389.1	1358	1053
OR863389.1	1359	1065
OR863389.1	1360	1066
OR863389.1	1361	1076
OR863389.1	1362	1077
OR863389.1	1363	1083
OR863389.1	1364	1109
OR863389.1	1365	1119
OR863389.1	1366	1126
OR863389.1	1367	1138
OR863389.1	1368	1148
OR863389.1	1369	1163
OR863389.1	1370	1166
OR863389.1	1371	1170
OR863389.1	1372	1173
OR863389.1	1373	1176
OR863389.1	1374	1183
OR863389.1	1375	1194
OR863389.1	1376	1207
OR863389.1	1377	1210
OR863389.1	1378	1226
OR863389.1	1379	1232
OR863389.1	1380	1246
OR863389.1	1381	1254
OR863389.1	1382	1266
OR863389.1	1383	1273
OR863389.1	1384	1290
OR863389.1	1385	1300
OR863389.1	1386	1317
OR863389.1	1387	1323
OR863389.1	1388	1332
OR863389.1	1389	1329
OR863389.1	1390	1337
OR863389.1	1391	1347
OR863389.1	1392	1350
OR863389.1	1393	1358
OR863389.1	1394	1367
OR863389.1	1395	1374
OR863389.1	1396	1382
OR863389.1	1397	1386
OR863389.1	1398	1394
OR863389.1	1399	1396
OR863389.1	1400	1397
OR863389.1	1401	1408
OR863389.1	1402	1417
OR863389.1	1403	1427
OR863389.1	1404	1433
OR863389.1	1405	1439
OR863389.1	1406	1457
OR863389.1	1407	1463
OR863389.1	1408	1473
OR863389.1	1409	1478
OR863389.1	1410	1486
OR863389.1	1411	1494
OR863389.1	1412	1499
OR863389.1	1413	1497
OR863389.1	1414	1503
OR863389.1	1415	1530
OR863389.1	1416	1531
OR863389.1	1417	1547
OR863389.1	1418	1553
OR863389.1	1419	1549
OR863389.1	1420	1554
OR863389.1	1421	1552
OR863389.1	1422	1551
OR863389.1	1423	1556
OR863389.1	1424	1565
OR863389.1	1425	1582
OR863389.1	1426	1590
OR863389.1	1427	1596
OR863389.1	1428	1609
OR863389.1	1429	1606
OR863389.1	1430	1610
OR863389.1	1431	1621
OR863389.1	1432	1621
OR863389.1	1433	1626
OR863389.1	1434	1638
OR863389.1	1435	1650
OR863389.1	1436	1650
OR863389.1	1437	1665
OR863389.1	1438	1672
OR863389.1	1439	1671
OR863389.1	1440	1676
OR863389.1	1441	1688
OR863389.1	1442	1691
OR863389.1	1443	1701
OR863389.1	1444	1703
OR863389.1	1445	1713
OR863389.1	1446	1717
OR863389.1	1447	1734
OR863389.1	1448	1738
OR863389.1	1449	1754
OR863389.1	1450	1758
OR863389.1	1451	1765
OR863389.1	1452	1765
OR863389.1	1453	1772
OR863389.1	1454	1775
OR863389.1	1455	1778
OR863389.1	1456	1780
OR863389.1	1457	1785
OR863389.1	1458	1792
OR863389.1	1459	1803
OR863389.1	1460	1812
OR863389.1	1461	1813
OR863389.1	1462	1825
OR863389.1	1463	1833
OR863389.1	1464	1835
OR863389.1	1465	1849
OR863389.1	1466	1850
OR863389.1	1467	1863
OR863389.1	1468	1862
OR863389.1	1469	1869
OR863389.1	1470	1883
OR863389.1	1471	1882
OR863389.1	1472	1882
OR863389.1	1473	1908
OR863389.1	1474	1914
OR863389.1	1475	1922
OR863389.1	1476	1929
OR863389.1	1477	1928
OR863389.1	1478	1938
OR863389.1	1479	1950
OR863389.1	1480	1958
OR863389.1	1481	1965
OR863389.1	1482	1970
OR863389.1	1483	1966
OR863389.1	1484	1972
OR863389.1	1485	1975
OR863389.1	1486	1985
OR863389.1	1487	1992
OR863389.1	1488	1996
OR863389.1	1489	1985
OR863389.1	1490	1977
OR863389.1	1491	1981
OR863389.1	1492	1991
OR863389.1	1493	1989
OR863389.1	1494	1985
OR863389.1	1495	1993
OR863389.1	1496	1994
OR863389.1	1497	1995
OR863389.1	1498	1997
OR863389.1	1499	1998
OR863389.1	1500	1999
OR863389.1	1501	2006
OR863389.1	1502	2015
OR863389.1	1503	2021
OR863389.1	1504	2024
OR863389.1	1505	2034
OR863389.1	1506	2026
OR863389.1	1507	2030
OR863389.1	1508	2028
OR863389.1	1509	2036
OR863389.1	1510	2028
OR863389.1	1511	2034
OR863389.1	1512	2028
OR863389.1	1513	2042
OR863389.1	1514	2030
OR863389.1	1515	2032
OR863389.1	1516	2036
OR863389.1	1517	2029
OR863389.1	1518	2021
OR863389.1	1519	2023
OR863389.1	1520	2025
OR863389.1	1521	2027
OR863389.1	1522	2034
OR863389.1	1523	2034
OR863389.1	1524	2035
OR863389.1	1525	2039
OR863389.1	1526	2036
OR863389.1	1527	2043
OR863389.1	1528	2047
OR863389.1	1529	2048
OR863389.1	1530	2046
OR863389.1	1531	2053
OR863389.1	1532	2053
OR863389.1	1533	2066
OR863389.1	1534	2060
OR863389.1	1535	2065
OR863389.1	1536	2072
OR863389.1	1537	2062
OR863389.1	1538	2067
OR863389.1	1539	2067
OR863389.1	1540	2073
OR863389.1	1541	2077
OR863389.1	1542	2067
OR863389.1	1543	2084
OR863389.1	1544	2089
OR863389.1	1545	2106
OR863389.1	1546	2110
OR863389.1	1547	2104
OR863389.1	1548	2109
OR863389.1	1549	2107
OR863389.1	1550	2125
OR863389.1	1551	2139
OR863389.1	1552	2124
OR863389.1	1553	2129
OR863389.1	1554	2130
OR863389.1	1555	2128
OR863389.1	1556	2147
OR863389.1	1557	2132
OR863389.1	1558	2133
OR863389.1	1559	2145
OR863389.1	1560	2156
OR863389.1	1561	2154
OR863389.1	1562	2152
OR863389.1	1563	2145
OR863389.1	1564	2141
OR863389.1	1565	2160
OR863389.1	1566	2162
OR863389.1	1567	2164
OR863389.1	1568	2156
OR863389.1	1569	2155
OR863389.1	1570	2172
OR863389.1	1571	2181
OR863389.1	1572	2195
OR863389.1	1573	2218
OR863389.1	1574	2223
OR863389.1	1575	2226
OR863389.1	1576	2216
OR863389.1	1577	2212
OR863389.1	1578	2210
OR863389.1	1579	2217
OR863389.1	1580	2212
OR863389.1	1581	2215
OR863389.1	1582	2221
OR863389.1	1583	2214
OR863389.1	1584	2208
OR863389.1	1585	2201
OR863389.1	1586	2194
OR863389.1	1587	2199
OR863389.1	1588	2189
OR863389.1	1589	2189
OR863389.1	1590	2210
OR863389.1	1591	2212
OR863389.1	1592	2210
OR863389.1	1593	2213
OR863389.1	1594	2208
OR863389.1	1595	2210
OR863389.1	1596	2204
OR863389.1	1597	2203
OR863389.1	1598	2203
OR863389.1	1599	2209
OR863389.1	1600	2189
OR863389.1	1601	2193
OR863389.1	1602	2202
OR863389.1	1603	2200
OR863389.1	1604	2204
OR863389.1	1605	2208
OR863389.1	1606	2208
OR863389.1	1607	2211
OR863389.1	1608	2199
OR863389.1	1609	2183
OR863389.1	1610	2200
OR863389.1	1611	2194
OR863389.1	1612	2194
OR863389.1	1613	2190
OR863389.1	1614	2191
OR863389.1	1615	2188
OR863389.1	1616	2183
OR863389.1	1617	2193
OR863389.1	1618	2188
OR863389.1	1619	2194
OR863389.1	1620	2180
OR863389.1	1621	2182
OR863389.1	1622	2179
OR863389.1	1623	2183
OR863389.1	1624	2163
OR863389.1	1625	2156
OR863389.1	1626	2159
OR863389.1	1627	2170
OR863389.1	1628	2164
OR863389.1	1629	2145
OR863389.1	1630	2168
OR863389.1	1631	2171
OR863389.1	1632	2166
OR863389.1	1633	2166
OR863389.1	1634	2174
OR863389.1	1635	2176
OR863389.1	1636	2155
OR863389.1	1637	2157
OR863389.1	1638	2157
OR863389.1	1639	2157
OR863389.1	1640	2158
OR863389.1	1641	2145
OR863389.1	1642	2142
OR863389.1	1643	2151
OR863389.1	1644	2136
OR863389.1	1645	2140
OR863389.1	1646	2143
OR863389.1	1647	2139
OR863389.1	1648	2145
OR863389.1	1649	2149
OR863389.1	1650	2157
OR863389.1	1651	2153
OR863389.1	1652	2149
OR863389.1	1653	2152
OR863389.1	1654	2147
OR863389.1	1655	2149
OR863389.1	1656	2144
OR863389.1	1657	2160
OR863389.1	1658	2149
OR863389.1	1659	2145
OR863389.1	1660	2144
OR863389.1	1661	2143
OR863389.1	1662	2147
OR863389.1	1663	2142
OR863389.1	1664	2146
OR863389.1	1665	2148
OR863389.1	1666	2155
OR863389.1	1667	2154
OR863389.1	1668	2152
OR863389.1	1669	2147
OR863389.1	1670	2144
OR863389.1	1671	2139
OR863389.1	1672	2137
OR863389.1	1673	2157
OR863389.1	1674	2143
OR863389.1	1675	2146
OR863389.1	1676	2163
OR863389.1	1677	2152
OR863389.1	1678	2159
OR863389.1	1679	2165
OR863389.1	1680	2161
OR863389.1	1681	2158
OR863389.1	1682	2163
OR863389.1	1683	2172
OR863389.1	1684	2175
OR863389.1	1685	2173
OR863389.1	1686	2179
OR863389.1	1687	2178
OR863389.1	1688	2185
OR863389.1	1689	2172
OR863389.1	1690	2171
OR863389.1	1691	2190
OR863389.1	1692	2192
OR863389.1	1693	2189
OR863389.1	1694	2183
OR863389.1	1695	2188
OR863389.1	1696	2172
OR863389.1	1697	2178
OR863389.1	1698	2178
OR863389.1	1699	2171
OR863389.1	1700	2168
OR863389.1	1701	2162
OR863389.1	1702	2146
OR863389.1	1703	2157
OR863389.1	1704	2167
OR863389.1	1705	2164
OR863389.1	1706	2165
OR863389.1	1707	2163
OR863389.1	1708	2175
OR863389.1	1709	2175
OR863389.1	1710	2169
OR863389.1	1711	2159
OR863389.1	1712	2151
OR863389.1	1713	2146
OR863389.1	1714	2153
OR863389.1	1715	2147
OR863389.1	1716	2135
OR863389.1	1717	2133
OR863389.1	1718	2129
OR863389.1	1719	2144
OR863389.1	1720	2142
OR863389.1	1721	2133
OR863389.1	1722	2130
OR863389.1	1723	2138
OR863389.1	1724	2121
OR863389.1	1725	2117
OR863389.1	1726	2119
OR863389.1	1727	2135
OR863389.1	1728	2139
OR863389.1	1729	2150
OR863389.1	1730	2163
OR863389.1	1731	2166
OR863389.1	1732	2162
OR863389.1	1733	2154
OR863389.1	1734	2157
OR863389.1	1735	2157
OR863389.1	1736	2158
OR863389.1	1737	2147
OR863389.1	1738	2146
OR863389.1	1739	2177
OR863389.1	1740	2168
OR863389.1	1741	2168
OR863389.1	1742	2174
OR863389.1	1743	2174
OR863389.1	1744	2170
OR863389.1	1745	2174
OR863389.1	1746	2175
OR863389.1	1747	2168
OR863389.1	1748	2170
OR863389.1	1749	2182
OR863389.1	1750	2171
OR863389.1	1751	2176
OR863389.1	1752	2176
OR863389.1	1753	2174
OR863389.1	1754	2183
OR863389.1	1755	2181
OR863389.1	1756	2171
OR863389.1	1757	2176
OR863389.1	1758	2186
OR863389.1	1759	2192
OR863389.1	1760	2187
OR863389.1	1761	2188
OR863389.1	1762	2193
OR863389.1	1763	2191
OR863389.1	1764	2180
OR863389.1	1765	2180
OR863389.1	1766	2178
OR863389.1	1767	2173
OR863389.1	1768	2173
OR863389.1	1769	2173
OR863389.1	1770	2175
OR863389.1	1771	2175
OR863389.1	1772	2168
OR863389.1	1773	2171
OR863389.1	1774	2174
OR863389.1	1775	2173
OR863389.1	1776	2166
OR863389.1	1777	2166
OR863389.1	1778	2154
OR863389.1	1779	2160
OR863389.1	1780	2146
OR863389.1	1781	2146
OR863389.1	1782	2145
OR863389.1	1783	2144
OR863389.1	1784	2151
OR863389.1	1785	2156
OR863389.1	1786	2162
OR863389.1	1787	2169
OR863389.1	1788	2178
OR863389.1	1789	2175
OR863389.1	1790	2177
OR863389.1	1791	2176
OR863389.1	1792	2181
OR863389.1	1793	2169
OR863389.1	1794	2173
OR863389.1	1795	2185
OR863389.1	1796	2185
OR863389.1	1797	2173
OR863389.1	1798	2175
OR863389.1	1799	2175
OR863389.1	1800	2173
OR863389.1	1801	2178
OR863389.1	1802	2152
OR863389.1	1803	2154
OR863389.1	1804	2152
OR863389.1	1805	2156
OR863389.1	1806	2154
OR863389.1	1807	2142
OR863389.1	1808	2146
OR863389.1	1809	2140
OR863389.1	1810	2145
OR863389.1	1811	2145
OR863389.1	1812	2153
OR863389.1	1813	2149
OR863389.1	1814	2145
OR863389.1	1815	2135
OR863389.1	1816	2131
OR863389.1	1817	2134
OR863389.1	1818	2137
OR863389.1	1819	2152
OR863389.1	1820	2161
OR863389.1	1821	2151
OR863389.1	1822	2156
OR863389.1	1823	2161
OR863389.1	1824	2151
OR863389.1	1825	2158
OR863389.1	1826	2150
OR863389.1	1827	2144
OR863389.1	1828	2147
OR863389.1	1829	2145
OR863389.1	1830	2144
OR863389.1	1831	2141
OR863389.1	1832	2134
OR863389.1	1833	2133
OR863389.1	1834	2120
OR863389.1	1835	2113
OR863389.1	1836	2104
OR863389.1	1837	2100
OR863389.1	1838	2103
OR863389.1	1839	2107
OR863389.1	1840	2107
OR863389.1	1841	2101
OR863389.1	1842	2104
OR863389.1	1843	2103
OR863389.1	1844	2116
OR863389.1	1845	2123
OR863389.1	1846	2127
OR863389.1	1847	2128
OR863389.1	1848	2131
OR863389.1	1849	2124
OR863389.1	1850	2133
OR863389.1	1851	2122
OR863389.1	1852	2128
OR863389.1	1853	2138
OR863389.1	1854	2133
OR863389.1	1855	2136
OR863389.1	1856	2135
OR863389.1	1857	2130
OR863389.1	1858	2120
OR863389.1	1859	2114
OR863389.1	1860	2118
OR863389.1	1861	2113
OR863389.1	1862	2129
OR863389.1	1863	2129
OR863389.1	1864	2128
OR863389.1	1865	2127
OR863389.1	1866	2143
OR863389.1	1867	2143
OR863389.1	1868	2143
OR863389.1	1869	2151
OR863389.1	1870	2152
OR863389.1	1871	2149
OR863389.1	1872	2152
OR863389.1	1873	2156
OR863389.1	1874	2151
OR863389.1	1875	2147
OR863389.1	1876	2149
OR863389.1	1877	2152
OR863389.1	1878	2136
OR863389.1	1879	2130
OR863389.1	1880	2143
OR863389.1	1881	2152
OR863389.1	1882	2156
OR863389.1	1883	2169
OR863389.1	1884	2169
OR863389.1	1885	2171
OR863389.1	1886	2173
OR863389.1	1887	2162
OR863389.1	1888	2162
OR863389.1	1889	2167
OR863389.1	1890	2154
OR863389.1	1891	2151
OR863389.1	1892	2140
OR863389.1	1893	2153
OR863389.1	1894	2158
OR863389.1	1895	2161
OR863389.1	1896	2152
OR863389.1	1897	2143
OR863389.1	1898	2147
OR863389.1	1899	2138
OR863389.1	1900	2133
OR863389.1	1901	2131
OR863389.1	1902	2126
OR863389.1	1903	2128
OR863389.1	1904	2144
OR863389.1	1905	2136
OR863389.1	1906	2131
OR863389.1	1907	2138
OR863389.1	1908	2148
OR863389.1	1909	2154
OR863389.1	1910	2150
OR863389.1	1911	2145
OR863389.1	1912	2135
OR863389.1	1913	2146
OR863389.1	1914	2147
OR863389.1	1915	2142
OR863389.1	1916	2142
OR863389.1	1917	2158
OR863389.1	1918	2154
OR863389.1	1919	2153
OR863389.1	1920	2157
OR863389.1	1921	2150
OR863389.1	1922	2150
OR863389.1	1923	2162
OR863389.1	1924	2154
OR863389.1	1925	2152
OR863389.1	1926	2145
OR863389.1	1927	2151
OR863389.1	1928	2146
OR863389.1	1929	2144
OR863389.1	1930	2153
OR863389.1	1931	2162
OR863389.1	1932	2164
OR863389.1	1933	2169
OR863389.1	1934	2161
OR863389.1	1935	2155
OR863389.1	1936	2148
OR863389.1	1937	2146
OR863389.1	1938	2165
OR863389.1	1939	2168
OR863389.1	1940	2169
OR863389.1	1941	2175
OR863389.1	1942	2173
OR863389.1	1943	2169
OR863389.1	1944	2167
OR863389.1	1945	2173
OR863389.1	1946	2193
OR863389.1	1947	2188
OR863389.1	1948	2181
OR863389.1	1949	2176
OR863389.1	1950	2187
OR863389.1	1951	2179
OR863389.1	1952	2212
OR863389.1	1953	2215
OR863389.1	1954	2221
OR863389.1	1955	2218
OR863389.1	1956	2223
OR863389.1	1957	2229
OR863389.1	1958	2222
OR863389.1	1959	2225
OR863389.1	1960	2220
OR863389.1	1961	2238
OR863389.1	1962	2224
OR863389.1	1963	2213
OR863389.1	1964	2232
OR863389.1	1965	2238
OR863389.1	1966	2219
OR863389.1	1967	2225
OR863389.1	1968	2226
OR863389.1	1969	2214
OR863389.1	1970	2230
OR863389.1	1971	2224
OR863389.1	1972	2219
OR863389.1	1973	2220
OR863389.1	1974	2228
OR863389.1	1975	2222
OR863389.1	1976	2210
OR863389.1	1977	2209
OR863389.1	1978	2212
OR863389.1	1979	2206
OR863389.1	1980	2201
OR863389.1	1981	2213
OR863389.1	1982	2214
OR863389.1	1983	2211
OR863389.1	1984	2212
OR863389.1	1985	2209
OR863389.1	1986	2199
OR863389.1	1987	2208
OR863389.1	1988	2216
OR863389.1	1989	2218
OR863389.1	1990	2207
OR863389.1	1991	2211
OR863389.1	1992	2211
OR863389.1	1993	2207
OR863389.1	1994	2204
OR863389.1	1995	2188
OR863389.1	1996	2185
OR863389.1	1997	2185
OR863389.1	1998	2186
[truncated: 148,776 more rows]

## Sheet: Sheet2
Clustering pattern of isloates in BEAST phylogenetic tree
SampleID	Cluster
KX764643.1_SouthAfrica_1999	Cluster_1.1
KX764644.1_SouthAfrica_2016	Cluster_1.1
MG972412.1_Croatia_2016	Cluster_1.1
MK441838.1_SouthAfrica_2011	Cluster_1.1
MN636838.1_SouthAfrica_1993	Cluster_1.1
MN636839.1_SouthAfrica_1991	Cluster_1.1
MN636840.1_SouthAfrica_1993	Cluster_1.1
OM793608.1_SouthAfrica_1957	Cluster_1.1
OR134848.1_Serbia_2016	Cluster_1.1
AF409138.1_SouthAfrica_2002	Cluster_1.1
KX764645.1_SouthAfrica_2016	Cluster_1.1
MN636843.1_SouthAfrica_1997	Cluster_1.1
MW435866.1_SouthAfrica_1959	Cluster_1.1
MW656252.1_SouthAfrica_1954	Cluster_1.1
OM793604.1_SouthAfrica_1977	Cluster_1.1
OM793605.1_SouthAfrica_1958	Cluster_1.1
OM793606.1_SouthAfrica_1958	Cluster_1.1
OM793607.1_SouthAfrica_1959	Cluster_1.1
OM793609.1_SouthAfrica_1988	Cluster_1.1
MW656253.1_SouthAfrica_2018	Cluster_1.2
MN642592.1_Kazakhstan_2016	Cluster_1.2
MN995838.1_Turkey_2014	Cluster_1.2
MT643825.1_Bulgaria_2016	Cluster_1.2
KX894508.1_Israel_2012	Cluster_1.2
KY702007.1_Serbia_2016	Cluster_1.2
KY829023.3_Greece_2015	Cluster_1.2
MH893760.2_Russia_2015	Cluster_1.2
AF409137.1_SouthAfrica_2018	Cluster_1.2
OQ588787.1_India_2022	Cluster_1.2
OR134833.1_Albania_2016	Cluster_1.2
OR393177.1_India_2022	Cluster_1.2
OR393178.1_India_2022	Cluster_1.2
OK318001.1_Nigeria_2018	Cluster_1.2
MW030512.1_Kazakhstan_2022	Cluster_1.2
MW699032.1_Russia_2015	Cluster_1.2
OQ606832.1_India_2022	Cluster_1.2
OR134832.1_Albania_2017	Cluster_1.2
OR134835.1_Albania_2016	Cluster_1.2
OR134836.1_Albania_2016	Cluster_1.2
OR134837.1_Albania_2017	Cluster_1.2
OR134839.1_Greece_2017	Cluster_1.2
OR134840.1_Greece_2016	Cluster_1.2
OR134841.1_Greece_2016	Cluster_1.2
OR134843.1_NorthMacedonia_2016	Cluster_1.2
OR134845.1_Serbia_2016	Cluster_1.2
OR134847.1_Serbia_2016	Cluster_1.2
OR134849.1_Serbia_2016	Cluster_1.2
OR393172.1_India_2022	Cluster_1.2
OR393173.1_India_2022	Cluster_1.2
OR520147.1_India_2023	Cluster_1.2
OK422494.1_India_2019	Cluster_1.2_KSGPO
KX683219.1_Kenya_1974	Cluster_1.2_KSGPO
MW631933.1_Morocco_2017	Cluster_1.2_KSGPO
OR602866.1_India_2020	Cluster_1.2_KSGPO
OR393175.1_India_2021	Cluster_1.2_KSGPO
OR393176.1_India_2022	Cluster_1.2_KSGPO
OR863389_India_2020	Cluster_1.2_KSGPO
MN072619.1_Kenya_2019	Cluster_1.2_KSGPO
OP297402.1_India_2019	Cluster_1.2_KSGPO
OP688128.1_Bangladesh_2021	Cluster_1.2_KSGPO
OP688129.1_Bangladesh_2021	Cluster_1.2_KSGPO
OR393169.1_India_2022	Cluster_1.2_KSGPO
PQ510118.1_Mithun_2023	Cluster_1.2_KSGPO
ON400507.1_India_2020	Cluster_1.2_KSGPO
OK422492.1_India_2019	Cluster_1.2_KSGPO
OK422493.1_India_2019	Cluster_1.2_KSGPO
OM373209.1_China_2020	Cluster_1.2_KSGPO
MH646674.1_Russia_2017	Cluster_2.1
OM530217.1_Russia_2019	Cluster_2.1
MT134042.1_Russia_2019	Cluster_2.2
OL542833.1_Russia_2019	Cluster_2.4
MW355944.1_China_2020	Cluster_2.5
OM803091.1_China_2020	Cluster_2.5
OM803092.1_China_2020	Cluster_2.5
OM793602.1_Russia_2020	Cluster_2.5
OM793603.1_Russia_2020	Cluster_2.5
MW732649.1_HongKong_2020	Cluster_2.5
MZ577073.1_VietNam_2020	Cluster_2.5
MZ577074.1_VietNam_2020	Cluster_2.5
MZ577075.1_VietNam_2020	Cluster_2.5
MZ577076.1_VietNam_2020	Cluster_2.5
OL752713.2_Taiwan_2020	Cluster_2.5
OM105589.1_China_2019	Cluster_2.5
OQ349695.1_Thailand_2021	Cluster_2.5
OQ511520.1_Thailand_2022	Cluster_2.5
OP508345.1_China_2019	Cluster_2.5
OP654649.1_China_2021	Cluster_2.5
OP752701.1_China_2021	Cluster_2.5
OP922506.1_China_2021	Cluster_2.5
OP985536.1_China_2020	Cluster_2.5
OQ267777.1_Thailand_2022	Cluster_2.5
OM984485.1_China_2019	Cluster_2.5
OM984486.1_China_2019	Cluster_2.5
ON152411.1_Thailand_2021	Cluster_2.5
OR567413.1_China_2022	Cluster_2.5
OR347835.1_Thailand_2022	Cluster_2.5
OR347836.1_Thailand_2022	Cluster_2.5
OQ267778.1_Thailand_2021	Cluster_2.5
OQ555660.1_China_2022	Cluster_2.5
OR735987.1_Thailand_2022	Cluster_2.5
OR347834.1_Thailand_2021	Cluster_2.5
OR194148.1_Russia_2018	Cluster_2.6

## Sheet: Sheet3
Unique variants within cluster
Cluster	POS	REF	ALT	Effect	Gene
Cluster_1.1	282	T	C	missense_variant	LSDV001
Cluster_1.1	2524	G	A	missense_variant	LSDV005
Cluster_1.1	7891	G	A	synonymous_variant	LSDV011
Cluster_1.1	7892	C	T	missense_variant	LSDV011
Cluster_1.1	8087	G	T	missense_variant	LSDV011
Cluster_1.1	9655	C	T	synonymous_variant	LSDV013
Cluster_1.1	9712	T	C	synonymous_variant	LSDV013
Cluster_1.1	9729	T	C	missense_variant	LSDV013
Cluster_1.1	11517	C	T	synonymous_variant	LSDV017
Cluster_1.1	13424	C	T	missense_variant	LSDV019
Cluster_1.1	13675	C	T	missense_variant	LSDV019
Cluster_1.1	15332	CACCAT	CACCATTACCAT	conservative_inframe_insertion	LSDV022
Cluster_1.1	16539	T	C	synonymous_variant	LSDV024
Cluster_1.1	16593	C	T	synonymous_variant	LSDV024
Cluster_1.1	16622	G	A	synonymous_variant	LSDV024
Cluster_1.1	18581	C	T	missense_variant	LSDV026
Cluster_1.1	19553	T	A	missense_variant	LSDV027
Cluster_1.1	19888	C	T	missense_variant	LSDV027
Cluster_1.1	20138	T	C	synonymous_variant	LSDV027
Cluster_1.1	20280	T	C	missense_variant	LSDV027
Cluster_1.1	20291	G	A	synonymous_variant	LSDV027
Cluster_1.1	20312	T	C	synonymous_variant	LSDV027
Cluster_1.1	20375	A	G	synonymous_variant	LSDV027
Cluster_1.1	20471	A	G	synonymous_variant	LSDV027
Cluster_1.1	20738	T	C	synonymous_variant	LSDV027
Cluster_1.1	21583	C	T	missense_variant	LSDV028
Cluster_1.1	21587	G	A	synonymous_variant	LSDV028
Cluster_1.1	22728	G	A	synonymous_variant	LSDV030
Cluster_1.1	23226	T	C	synonymous_variant	LSDV030
Cluster_1.1	23261	G	T	missense_variant	LSDV030
Cluster_1.1	28382	G	A	synonymous_variant	LSDV036
Cluster_1.1	31497	G	T	missense_variant	LSDV037
Cluster_1.1	39565	T	C	synonymous_variant	LSDV045
Cluster_1.1	45672	GTATTA	GTA	conservative_inframe_deletion	LSDV050
Cluster_1.1	45695	G	A	synonymous_variant	LSDV050
Cluster_1.1	46010	G	A	synonymous_variant	LSDV050
Cluster_1.1	46634	G	A	synonymous_variant	LSDV050
Cluster_1.1	46760	T	C	synonymous_variant	LSDV050
Cluster_1.1	46843	G	A	synonymous_variant	LSDV052
Cluster_1.1	46945	T	C	synonymous_variant	LSDV052
Cluster_1.1	46978	C	T	synonymous_variant	LSDV052
Cluster_1.1	47903	G	A	synonymous_variant	LSDV053
Cluster_1.1	47939	T	C	synonymous_variant	LSDV053
Cluster_1.1	48291	G	A	synonymous_variant	LSDV054
Cluster_1.1	48298	A	G	missense_variant	LSDV054
Cluster_1.1	48639	T	C	synonymous_variant	LSDV054
Cluster_1.1	48642	C	T	synonymous_variant	LSDV054
Cluster_1.1	48690	G	A	missense_variant	LSDV054
Cluster_1.1	49958	T	G	synonymous_variant	LSDV056
Cluster_1.1	49972	T	C	missense_variant	LSDV056
Cluster_1.1	50018	C	T	synonymous_variant	LSDV056
Cluster_1.1	50163	A	G	missense_variant	LSDV056
Cluster_1.1	50190	C	T	missense_variant	LSDV057
Cluster_1.1	52904	T	C	synonymous_variant	LSDV059
Cluster_1.1	52915	T	C	synonymous_variant	LSDV059
Cluster_1.1	52936	T	C	synonymous_variant	LSDV059
Cluster_1.1	54309	T	C	synonymous_variant	LSDV062
Cluster_1.1	54426	G	A	synonymous_variant	LSDV062
Cluster_1.1	54633	G	A	synonymous_variant	LSDV062
Cluster_1.1	55316	G	C	synonymous_variant	LSDV063
Cluster_1.1	55508	G	A	synonymous_variant	LSDV063
Cluster_1.1	56976	C	G	synonymous_variant	LSDV066
Cluster_1.1	57968	G	A	synonymous_variant	LSDV067
Cluster_1.1	60120	T	C	synonymous_variant	LSDV071
Cluster_1.1	60126	G	A	synonymous_variant	LSDV071
Cluster_1.1	60138	C	T	synonymous_variant	LSDV071
Cluster_1.1	60156	T	C	synonymous_variant	LSDV071
Cluster_1.1	61269	T	C	synonymous_variant	LSDV071
Cluster_1.1	62085	T	C	synonymous_variant	LSDV071
Cluster_1.1	62088	G	A	synonymous_variant	LSDV071
Cluster_1.1	63411	G	A	synonymous_variant	LSDV071
Cluster_1.1	63507	C	T	synonymous_variant	LSDV071
Cluster_1.1	63660	A	C	synonymous_variant	LSDV071
Cluster_1.1	63858	C	T	synonymous_variant	LSDV071
Cluster_1.1	64196	T	C	synonymous_variant	LSDV072
Cluster_1.1	64355	T	C	synonymous_variant	LSDV072
Cluster_1.1	65136	C	T	missense_variant	LSDV074
Cluster_1.1	71064	G	A	missense_variant	LSDV079
Cluster_1.1	71209	G	A	synonymous_variant	LSDV079
Cluster_1.1	71917	T	C	synonymous_variant	LSDV079
Cluster_1.1	71935	A	T	synonymous_variant	LSDV079
Cluster_1.1	71941	A	G	synonymous_variant	LSDV079
Cluster_1.1	73802	C	T	synonymous_variant	LSDV081
Cluster_1.1	74018	C	T	synonymous_variant	LSDV081
Cluster_1.1	74147	G	A	synonymous_variant	LSDV081
Cluster_1.1	74320	G	A	missense_variant	LSDV081
Cluster_1.1	74535	G	A	missense_variant	LSDV082
Cluster_1.1	74560	G	A	synonymous_variant	LSDV082
Cluster_1.1	74584	C	T	synonymous_variant	LSDV082
Cluster_1.1	74593	T	C	synonymous_variant	LSDV082
Cluster_1.1	74611	T	C	synonymous_variant	LSDV082
Cluster_1.1	75218	T	A	missense_variant	LSDV083
Cluster_1.1	75830	A	T	missense_variant	LSDV083
Cluster_1.1	75928	T	C	synonymous_variant	LSDV083
Cluster_1.1	76789	G	A	synonymous_variant	LSDV083
Cluster_1.1	78487	T	G	missense_variant	LSDV084
Cluster_1.1	78498	G	A	synonymous_variant	LSDV084
Cluster_1.1	78987	G	A	synonymous_variant	LSDV084
Cluster_1.1	79011	T	C	synonymous_variant	LSDV084
Cluster_1.1	79053	A	G	synonymous_variant	LSDV084
Cluster_1.1	79171	G	A	missense_variant	LSDV084
Cluster_1.1	79173	T	C	synonymous_variant	LSDV084
Cluster_1.1	79203	G	A	synonymous_variant	LSDV084
Cluster_1.1	79332	G	A	synonymous_variant	LSDV084
Cluster_1.1	79707	C	T	synonymous_variant	LSDV085
Cluster_1.1	79764	A	G	synonymous_variant	LSDV085
Cluster_1.1	79769	T	C	missense_variant	LSDV085
Cluster_1.1	80467	A	T	missense_variant	LSDV086
Cluster_1.1	80512	TAA	TAAA	frameshift_variant	LSDV086
Cluster_1.1	80570	A	G	missense_variant	LSDV087
Cluster_1.1	80583	G	T	synonymous_variant	LSDV087
Cluster_1.1	80640	T	C	synonymous_variant	LSDV087
Cluster_1.1	80671	G	A	missense_variant	LSDV087
Cluster_1.1	80679	A	G	synonymous_variant	LSDV087
Cluster_1.1	80886	T	C	synonymous_variant	LSDV087
Cluster_1.1	81048	T	A	synonymous_variant	LSDV087
Cluster_1.1	81072	C	T	synonymous_variant	LSDV087
Cluster_1.1	81131	C	T	missense_variant	LSDV087
Cluster_1.1	81133	A	T	missense_variant	LSDV087
Cluster_1.1	81250	G	A	missense_variant	LSDV087
Cluster_1.1	81273	TAAAA	TAAA	frameshift_variant	LSDV087
Cluster_1.1	81281	TAAAAA	TAAAA	frameshift_variant	LSDV087
Cluster_1.1	81507	A	C	synonymous_variant	LSDV088
Cluster_1.1	81747	A	G	synonymous_variant	LSDV088
Cluster_1.1	81885	C	T	synonymous_variant	LSDV088
Cluster_1.1	81936	G	A	synonymous_variant	LSDV088
Cluster_1.1	81987	A	C	synonymous_variant	LSDV088
Cluster_1.1	82251	T	C	synonymous_variant	LSDV088
Cluster_1.1	82305	C	T	synonymous_variant	LSDV088
Cluster_1.1	82547	T	G	synonymous_variant	LSDV088
Cluster_1.1	82638	G	A	synonymous_variant	LSDV088
Cluster_1.1	82794	T	C	synonymous_variant	LSDV088
Cluster_1.1	82839	G	A	synonymous_variant	LSDV088
Cluster_1.1	83058	C	T	synonymous_variant	LSDV088
Cluster_1.1	83094	A	T	synonymous_variant	LSDV088
Cluster_1.1	83127	G	A	synonymous_variant	LSDV088
Cluster_1.1	83141	C	T	missense_variant	LSDV088
Cluster_1.1	83190	T	C	synonymous_variant	LSDV088
Cluster_1.1	83335	G	A	synonymous_variant	LSDV089
Cluster_1.1	83399	C	T	synonymous_variant	LSDV089
Cluster_1.1	83726	C	T	synonymous_variant	LSDV089
Cluster_1.1	83804	G	A	synonymous_variant	LSDV089
Cluster_1.1	85939	A	G	synonymous_variant	LSDV091
Cluster_1.1	85999	C	T	synonymous_variant	LSDV091
Cluster_1.1	86014	A	T	synonymous_variant	LSDV091
Cluster_1.1	86182	C	A	synonymous_variant	LSDV091
Cluster_1.1	86352	A	G	synonymous_variant	LSDV092
Cluster_1.1	86577	C	T	synonymous_variant	LSDV092
Cluster_1.1	91549	C	T	synonymous_variant	LSDV098
Cluster_1.1	91712	G	A	missense_variant	LSDV098
Cluster_1.1	91771	A	G	synonymous_variant	LSDV098
Cluster_1.1	92009	T	C	missense_variant	LSDV098
Cluster_1.1	95171	T	C	synonymous_variant	LSDV101
Cluster_1.1	95201	T	C	synonymous_variant	LSDV101
Cluster_1.1	96029	G	A	synonymous_variant	LSDV101
Cluster_1.1	98068	A	G	missense_variant	LSDV102
Cluster_1.1	98121	A	G	synonymous_variant	LSDV102
Cluster_1.1	98271	G	A	synonymous_variant	LSDV102
Cluster_1.1	98310	G	A	synonymous_variant	LSDV102
Cluster_1.1	98849	T	G	synonymous_variant	LSDV103
Cluster_1.1	98856	A	G	synonymous_variant	LSDV103
Cluster_1.1	98868	A	G	synonymous_variant	LSDV103
Cluster_1.1	98894	G	T	missense_variant	LSDV103
Cluster_1.1	98959	G	T	missense_variant	LSDV103
Cluster_1.1	103405	A	G	synonymous_variant	LSDV111
Cluster_1.1	108289	C	T	missense_variant	LSDV116
Cluster_1.1	108725	T	C	synonymous_variant	LSDV116
Cluster_1.1	109499	G	A	synonymous_variant	LSDV116
Cluster_1.1	109730	T	C	synonymous_variant	LSDV116
Cluster_1.1	110305	A	G	missense_variant	LSDV116
Cluster_1.1	114023	T	C	missense_variant	LSDV122
Cluster_1.1	118704	T	C	synonymous_variant	LSDV129
Cluster_1.1	119394	G	A	synonymous_variant	LSDV131
Cluster_1.1	119397	C	T	synonymous_variant	LSDV131
Cluster_1.1	119472	G	A	synonymous_variant	LSDV131
Cluster_1.1	119510	CTTTT	CTTT	frameshift_variant	LSDV131
Cluster_1.1	120507	G	A	synonymous_variant	LSDV133
Cluster_1.1	120534	C	T	synonymous_variant	LSDV133
Cluster_1.1	120762	C	T	synonymous_variant	LSDV133
Cluster_1.1	120780	C	T	synonymous_variant	LSDV133
Cluster_1.1	120804	T	C	synonymous_variant	LSDV133
Cluster_1.1	120810	A	G	synonymous_variant	LSDV133
Cluster_1.1	120835	G	A	missense_variant	LSDV133
Cluster_1.1	121155	G	A	synonymous_variant	LSDV133
Cluster_1.1	121164	C	T	synonymous_variant	LSDV133
Cluster_1.1	121166	G	A	missense_variant	LSDV133
Cluster_1.1	121167	T	C	synonymous_variant	LSDV133
Cluster_1.1	121173	C	T	synonymous_variant	LSDV133
Cluster_1.1	121182	T	C	synonymous_variant	LSDV133
Cluster_1.1	121245	G	A	synonymous_variant	LSDV133
Cluster_1.1	121277	T	C	missense_variant	LSDV133
Cluster_1.1	121719	C	G	synonymous_variant	LSDV133
Cluster_1.1	121725	C	T	synonymous_variant	LSDV133
Cluster_1.1	121728	T	C	synonymous_variant	LSDV133
Cluster_1.1	121749	A	G	synonymous_variant	LSDV133
Cluster_1.1	121866	G	A	synonymous_variant	LSDV133
Cluster_1.1	121882	T	G	missense_variant	LSDV133
Cluster_1.1	121884	T	G	synonymous_variant	LSDV133
Cluster_1.1	121899	G	A	synonymous_variant	LSDV133
Cluster_1.1	122001	G	A	synonymous_variant	LSDV133
Cluster_1.1	122179	G	A	missense_variant	LSDV134
Cluster_1.1	122184	A	G	synonymous_variant	LSDV134
Cluster_1.1	122322	G	A	synonymous_variant	LSDV134
Cluster_1.1	122520	G	A	synonymous_variant	LSDV134
Cluster_1.1	122523	T	C	synonymous_variant	LSDV134
Cluster_1.1	124257	T	C	synonymous_variant	LSDV134
Cluster_1.1	124287	A	G	synonymous_variant	LSDV134
Cluster_1.1	124440	A	T	missense_variant	LSDV134
Cluster_1.1	124461	C	T	synonymous_variant	LSDV134
Cluster_1.1	125325	C	T	synonymous_variant	LSDV134
Cluster_1.1	126912	T	C	synonymous_variant	LSDV134
Cluster_1.1	128040	C	T	synonymous_variant	LSDV134
Cluster_1.1	128079	G	A	synonymous_variant	LSDV134
Cluster_1.1	128092	C	A	missense_variant	LSDV134
Cluster_1.1	128361	T	C	synonymous_variant	LSDV135
Cluster_1.1	128372	T	C	missense_variant	LSDV135
Cluster_1.1	128403	T	C	synonymous_variant	LSDV135
Cluster_1.1	135607	T	C	synonymous_variant	LSDV144
Cluster_1.1	135644	G	T	missense_variant	LSDV144
Cluster_1.1	135657	G	T	missense_variant	LSDV144
Cluster_1.1	135683	A	C	missense_variant	LSDV144
Cluster_1.1	135684	A	G	missense_variant	LSDV144
Cluster_1.1	135742	G	A	synonymous_variant	LSDV144
Cluster_1.1	135887	T	C	missense_variant	LSDV144
Cluster_1.1	136184	A	G	missense_variant	LSDV144
Cluster_1.1	136233	G	A	missense_variant	LSDV144
Cluster_1.1	136249	C	T	synonymous_variant	LSDV144
Cluster_1.1	136265	A	C	synonymous_variant	LSDV144
Cluster_1.1	136267	A	T	missense_variant	LSDV144
Cluster_1.1	136303	C	T	synonymous_variant	LSDV144
Cluster_1.1	136459	T	C	synonymous_variant	LSDV144
Cluster_1.1	136540	C	T	synonymous_variant	LSDV144
Cluster_1.1	136543	T	TGAG	conservative_inframe_insertion	LSDV144
Cluster_1.1	136561	C	T	synonymous_variant	LSDV144
Cluster_1.1	136586	C	T	synonymous_variant	LSDV144
Cluster_1.1	136630	G	A	synonymous_variant	LSDV144
Cluster_1.1	136652	T	C	missense_variant	LSDV144
Cluster_1.1	136669	T	C	synonymous_variant	LSDV144
Cluster_1.1	136682	C	T	missense_variant	LSDV144
Cluster_1.1	136702	G	A	synonymous_variant	LSDV144
Cluster_1.1	136705	A	G	synonymous_variant	LSDV144
Cluster_1.1	136796	T	A	missense_variant	LSDV144
Cluster_1.1	136804	A	G	synonymous_variant	LSDV144
Cluster_1.1	136811	T	C	synonymous_variant	LSDV144
Cluster_1.1	136846	T	C	synonymous_variant	LSDV144
Cluster_1.1	136867	A	T	synonymous_variant	LSDV144
Cluster_1.1	136870	A	G	synonymous_variant	LSDV144
Cluster_1.1	136873	G	T	synonymous_variant	LSDV144
Cluster_1.1	136876	T	A	synonymous_variant	LSDV144
Cluster_1.1	136879	C	T	synonymous_variant	LSDV144
Cluster_1.1	136888	T	A	synonymous_variant	LSDV144
Cluster_1.1	136896	A	C	missense_variant	LSDV144
Cluster_1.1	136897	G	T	missense_variant	LSDV144
Cluster_1.1	136924	T	C	synonymous_variant	LSDV144
Cluster_1.1	136942	T	C	synonymous_variant	LSDV144
Cluster_1.1	136972	A	G	synonymous_variant	LSDV144
Cluster_1.1	136982	A	C	synonymous_variant	LSDV144
Cluster_1.1	137006	C	T	synonymous_variant	LSDV144
Cluster_1.1	137026	C	T	synonymous_variant	LSDV144
Cluster_1.1	137047	A	C	synonymous_variant	LSDV144
Cluster_1.1	137069	G	T	stop_gained	LSDV144
Cluster_1.1	137071	A	G	synonymous_variant	LSDV144
Cluster_1.1	137084	T	G	missense_variant	LSDV144
Cluster_1.1	137089	A	G	synonymous_variant	LSDV144
Cluster_1.1	137095	A	T	synonymous_variant	LSDV144
Cluster_1.1	137144	T	A	missense_variant	LSDV144
Cluster_1.1	137243	A	G	missense_variant	LSDV145
Cluster_1.1	137260	T	G	synonymous_variant	LSDV145
Cluster_1.1	137285	A	T	missense_variant	LSDV145
Cluster_1.1	137290	A	G	synonymous_variant	LSDV145
Cluster_1.1	137309	C	T	synonymous_variant	LSDV145
Cluster_1.1	137314	T	C	synonymous_variant	LSDV145
Cluster_1.1	137323	C	T	synonymous_variant	LSDV145
Cluster_1.1	137338	G	A	synonymous_variant	LSDV145
Cluster_1.1	137353	G	A	synonymous_variant	LSDV145
Cluster_1.1	137368	T	C	synonymous_variant	LSDV145
Cluster_1.1	137404	T	G	synonymous_variant	LSDV145
Cluster_1.1	137444	T	C	synonymous_variant	LSDV145
Cluster_1.1	137461	C	T	synonymous_variant	LSDV145
Cluster_1.1	137524	C	T	synonymous_variant	LSDV145
Cluster_1.1	137560	G	A	synonymous_variant	LSDV145
Cluster_1.1	137566	C	A	synonymous_variant	LSDV145
Cluster_1.1	137582	A	G	missense_variant	LSDV145
Cluster_1.1	137587	T	C	synonymous_variant	LSDV145
Cluster_1.1	140796	C	T	synonymous_variant	LSDV147
Cluster_1.1	140808	C	T	synonymous_variant	LSDV147
Cluster_1.1	140984	T	C	missense_variant	LSDV147
Cluster_1.1	140994	A	G	synonymous_variant	LSDV147
Cluster_1.1	141681	T	C	synonymous_variant	LSDV147
Cluster_1.1	141804	C	T	synonymous_variant	LSDV147
Cluster_1.1	141894	G	A	synonymous_variant	LSDV147
Cluster_1.1	147930	A	T	synonymous_variant	LSDV152
Cluster_1.1	150151	C	T	synonymous_variant	LSDV156
Cluster_1.1	150492	A	G	missense_variant	LSDV156
Cluster_1.2	235	TAAACCTGTAAATGGA	T	stop_lost&disruptive_inframe_deletion&splice_region_variant	LSDV001
Cluster_1.2	2475	C	A	missense_variant	LSDV005
Cluster_1.2	2536	G	A	missense_variant	LSDV005
Cluster_1.2	3094	C	T	missense_variant	LSDV006
Cluster_1.2	3692	A	G	synonymous_variant	LSDV007
Cluster_1.2	3896	T	C	synonymous_variant	LSDV007
Cluster_1.2	6445	A	T	missense_variant	LSDV010
Cluster_1.2	6621	C	A	missense_variant	LSDV010
Cluster_1.2	8013	AAATTGTACTGAGAATTGTACT	AAATTGTACT	conservative_inframe_deletion	LSDV011
Cluster_1.2	8523	G	A	missense_variant	LSDV012
Cluster_1.2	10996	T	A	missense_variant	LSDV016
Cluster_1.2	12082	TAAAAAA	TTAAAAAAA	frameshift_variant&stop_lost&splice_region_variant	LSDV019
Cluster_1.2	12964	G	A	missense_variant	LSDV019
Cluster_1.2	13103	GTTTTTTTTT	GTTTTTTTTTTT	frameshift_variant	LSDV019
Cluster_1.2	13221	G	T	synonymous_variant	LSDV019
Cluster_1.2	14876	G	A	synonymous_variant	LSDV021
Cluster_1.2	15285	A	C	missense_variant	LSDV022
Cluster_1.2	15314	CACTATTACTAT	CACTATTACTATTACTAT	conservative_inframe_insertion	LSDV022
Cluster_1.2	18174	CTTTTTTTT	CTTTTTTT	frameshift_variant	LSDV026
Cluster_1.2	18503	C	T	missense_variant	LSDV026
Cluster_1.2	18537	ATCT	AT	frameshift_variant	LSDV026
Cluster_1.2	18619	A	T	stop_gained	LSDV026
Cluster_1.2	20299	T	C	missense_variant	LSDV027
Cluster_1.2	21581	G	A	synonymous_variant	LSDV028
Cluster_1.2	21701	C	T	synonymous_variant	LSDV028
Cluster_1.2	23932	T	C	synonymous_variant	LSDV032
Cluster_1.2	24337	A	G	synonymous_variant	LSDV032
Cluster_1.2	24459	T	C	missense_variant	LSDV032
Cluster_1.2	25971	G	A	synonymous_variant	LSDV033
Cluster_1.2	28551	G	T	missense_variant	LSDV036
Cluster_1.2	28943	G	A	synonymous_variant	LSDV035
Cluster_1.2	29479	T	C	missense_variant	LSDV035
Cluster_1.2	29613	C	T	missense_variant	LSDV035
Cluster_1.2	29644	G	A	missense_variant	LSDV035
Cluster_1.2	29777	G	A	synonymous_variant	LSDV035
Cluster_1.2	32499	A	T	missense_variant	LSDV039
Cluster_1.2	34228	A	G,T	synonymous_variant	LSDV039
Cluster_1.2	34228	A	G,T	synonymous_variant	LSDV039
Cluster_1.2	35722	T	C	missense_variant	LSDV041
Cluster_1.2	36015	G	A	synonymous_variant	LSDV041
Cluster_1.2	40405	G	A	synonymous_variant	LSDV046
Cluster_1.2	40992	G	A	synonymous_variant	LSDV047
Cluster_1.2	44301	G	A	missense_variant	LSDV049
Cluster_1.2	45863	A	G	synonymous_variant	LSDV050
Cluster_1.2	49676	G	A	synonymous_variant	LSDV056
Cluster_1.2	53034	T	G	missense_variant	LSDV059
Cluster_1.2	54217	C	T	splice_region_variant&stop_retained_variant	LSDV062
Cluster_1.2	56595	A	G	missense_variant	LSDV065
Cluster_1.2	56891	A	G	missense_variant	LSDV066
Cluster_1.2	56924	A	G	missense_variant	LSDV066
Cluster_1.2	57052	T	G	missense_variant	LSDV066
Cluster_1.2	57854	C	T	synonymous_variant	LSDV067
Cluster_1.2	57913	GCGACGACGA	GCGACGA	disruptive_inframe_deletion	LSDV067
Cluster_1.2	58388	A	G	synonymous_variant	LSDV068
Cluster_1.2	59432	A	G	missense_variant	LSDV069
Cluster_1.2	60147	T	C	synonymous_variant	LSDV071
Cluster_1.2	62404	C	G	missense_variant	LSDV071
Cluster_1.2	63859	G	A	missense_variant	LSDV071
Cluster_1.2	64632	G	A	missense_variant	LSDV073
Cluster_1.2	68349	C	T	synonymous_variant	LSDV075
Cluster_1.2	68789	AATGATGATGA	AATGATGATGATGATGA	disruptive_inframe_insertion	LSDV076
Cluster_1.2	68972	G	A	missense_variant	LSDV076
Cluster_1.2	69014	G	A	missense_variant	LSDV076
Cluster_1.2	71191	A	G	synonymous_variant	LSDV079
Cluster_1.2	71307	A	G	missense_variant	LSDV079
Cluster_1.2	71525	C	A	missense_variant	LSDV079
Cluster_1.2	73328	C	T,A	synonymous_variant	LSDV080
Cluster_1.2	73328	C	T,A	synonymous_variant	LSDV080
Cluster_1.2	73763	T	A	stop_gained	LSDV081
Cluster_1.2	75670	G	A	synonymous_variant	LSDV083
Cluster_1.2	77020	A	G	synonymous_variant	LSDV083
Cluster_1.2	80854	G	A	missense_variant	LSDV087
Cluster_1.2	81612	C	T	synonymous_variant	LSDV088
Cluster_1.2	83427	G	A	missense_variant	LSDV089
Cluster_1.2	83720	A	G	synonymous_variant	LSDV089
Cluster_1.2	85954	C	T	synonymous_variant	LSDV091
Cluster_1.2	86186	G	A	missense_variant	LSDV091
Cluster_1.2	87562	A	G	synonymous_variant	LSDV094
Cluster_1.2	88147	C	G,A	synonymous_variant	LSDV094
Cluster_1.2	88147	C	G,A	synonymous_variant	LSDV094
Cluster_1.2	88970	G	A	missense_variant	LSDV094
Cluster_1.2	89134	C	T	synonymous_variant	LSDV094
Cluster_1.2	89927	TGAAGAAGAAGAAGAAGAAGAAGAA	TGAAGAAGAAGAAGAAGAAGAA,TGAAGAAGAAGAAGAAGAAGAAGAAGAA	conservative_inframe_insertion	LSDV096
Cluster_1.2	89927	TGAAGAAGAAGAAGAAGAAGAAGAA	TGAAGAAGAAGAAGAAGAAGAA,TGAAGAAGAAGAAGAAGAAGAAGAAGAA	conservative_inframe_deletion	LSDV096
Cluster_1.2	91298	C	T	synonymous_variant	LSDV097
Cluster_1.2	92413	T	G	synonymous_variant	LSDV098
Cluster_1.2	93960	G	A	missense_variant	LSDV099
Cluster_1.2	95360	T	C	synonymous_variant	LSDV101
Cluster_1.2	96446	A	G	synonymous_variant	LSDV101
Cluster_1.2	97935	G	A	synonymous_variant	LSDV102
Cluster_1.2	98893	G	A	missense_variant	LSDV103
Cluster_1.2	101267	G	T	missense_variant	LSDV108
Cluster_1.2	101994	G	A	missense_variant	LSDV110
Cluster_1.2	102183	C	T	missense_variant	LSDV110
Cluster_1.2	103046	A	C	missense_variant	LSDV110
Cluster_1.2	103309	A	C	missense_variant	LSDV110
Cluster_1.2	105251	A	C	synonymous_variant	LSDV114
Cluster_1.2	106679	G	A	synonymous_variant	LSDV115
Cluster_1.2	109775	C	T	synonymous_variant	LSDV116
Cluster_1.2	110754	G	A	missense_variant	LSDV117
Cluster_1.2	110979	T	C	missense_variant	LSDV118
Cluster_1.2	111555	A	G	missense_variant	LSDV119
Cluster_1.2	116318	G	A	missense_variant	LSDV126
Cluster_1.2	116393	G	A	missense_variant	LSDV126
Cluster_1.2	116644	G	A	missense_variant	LSDV126
Cluster_1.2	116738	C	T	synonymous_variant	LSDV127
Cluster_1.2	117475	C	T	missense_variant	LSDV127
Cluster_1.2	117638	T	A	missense_variant	LSDV128
Cluster_1.2	117817	G	A	missense_variant	LSDV128
Cluster_1.2	118565	C	A	missense_variant	LSDV129
Cluster_1.2	119526	G	A	synonymous_variant	LSDV131
Cluster_1.2	120498	C	T	synonymous_variant	LSDV133
Cluster_1.2	121486	T	A	missense_variant	LSDV133
Cluster_1.2	121644	T	G,C	synonymous_variant	LSDV133
Cluster_1.2	121644	T	G,C	synonymous_variant	LSDV133
Cluster_1.2	122639	C	T	missense_variant	LSDV134
Cluster_1.2	123155	A	G	missense_variant	LSDV134
Cluster_1.2	124394	C	T	missense_variant	LSDV134
Cluster_1.2	130354	G	A	synonymous_variant	LSDV137
Cluster_1.2	130711	C	T	synonymous_variant	LSDV137
Cluster_1.2	131437	GAAAATAATAATCACATAAAAAATAATA	GAAAATAATA	disruptive_inframe_deletion	LSDV138
Cluster_1.2	132044	G	A	missense_variant	LSDV139
Cluster_1.2	132628	G	A	missense_variant	LSDV140
Cluster_1.2	132754	G	A	missense_variant	LSDV140
Cluster_1.2	132959	C	A,T	missense_variant	LSDV140
Cluster_1.2	132959	C	A,T	missense_variant	LSDV140
Cluster_1.2	133019	C	T	missense_variant	LSDV140
Cluster_1.2	133036	T	A	missense_variant	LSDV140
Cluster_1.2	133107	C	T	synonymous_variant	LSDV140
Cluster_1.2	133853	GTAATA	GTA	disruptive_inframe_deletion	LSDV141
Cluster_1.2	134790	A	C	missense_variant	LSDV143
Cluster_1.2	134856	G	A	missense_variant	LSDV143
Cluster_1.2	135043	T	A	missense_variant	LSDV143
Cluster_1.2	136031	G	A	missense_variant	LSDV144
Cluster_1.2	138086	A	C	missense_variant	LSDV145
Cluster_1.2	138536	G	T	missense_variant	LSDV145
Cluster_1.2	139030	T	C	synonymous_variant	LSDV145
Cluster_1.2	139915	G	A	missense_variant	LSDV146
Cluster_1.2	139993	G	A	missense_variant	LSDV146
Cluster_1.2	142175	G	T	synonymous_variant	LSDV148
Cluster_1.2	142594	G	A	missense_variant	LSDV148
Cluster_1.2	144274	T	C	synonymous_variant	LSDV149
Cluster_1.2	144880	G	A	missense_variant	LSDV150
Cluster_1.2	145319	T	C	missense_variant	LSDV151
Cluster_1.2	145322	T	G	missense_variant	LSDV151
Cluster_1.2	145332	T	G	missense_variant	LSDV151
Cluster_1.2	145338	T	G	missense_variant	LSDV151
Cluster_1.2	145556	G	A	missense_variant	LSDV151
Cluster_1.2	146671	A	G	missense_variant	LSDV151
Cluster_1.2	146674	T	G	missense_variant	LSDV151
Cluster_1.2	146677	A	C	missense_variant	LSDV151
Cluster_1.2	146777	A	T	missense_variant	LSDV152
Cluster_1.2	146927	A	T	missense_variant	LSDV152
Cluster_1.2	147957	C	T	synonymous_variant	LSDV152
Cluster_1.2	148233	G	A	splice_region_variant&stop_retained_variant	LSDV152
Cluster_1.2	150513	T	A	missense_variant	LSDV156
Cluster_1.2_KSGPO	21196	C	T	missense_variant	LSDV028
Cluster_1.2_KSGPO	44161	C	A	missense_variant	LSDV049
Cluster_1.2_KSGPO	45482	C	T	synonymous_variant	LSDV050
Cluster_1.2_KSGPO	49898	C	A	synonymous_variant	LSDV056
Cluster_1.2_KSGPO	50762	A	G	missense_variant	LSDV057
Cluster_1.2_KSGPO	56717	C	T	missense_variant	LSDV065
Cluster_1.2_KSGPO	75262	C	A	synonymous_variant	LSDV083
Cluster_1.2_KSGPO	78759	C	T	synonymous_variant	LSDV084
Cluster_1.2_KSGPO	87605	T	A	missense_variant	LSDV094
Cluster_1.2_KSGPO	87609	T	G	missense_variant	LSDV094
Cluster_1.2_KSGPO	87613	A	G	synonymous_variant	LSDV094
Cluster_1.2_KSGPO	88961	G	T	missense_variant	LSDV094
Cluster_1.2_KSGPO	89931	G	A	missense_variant	LSDV096
Cluster_1.2_KSGPO	89932	A	G	missense_variant	LSDV096
Cluster_1.2_KSGPO	133173	T	A	missense_variant	LSDV140
Cluster_2.1	589	A	C,T	missense_variant	LSDV001
Cluster_2.1	589	A	C,T	missense_variant	LSDV001
Cluster_2.1	882	G	T	missense_variant	LSDV002
Cluster_2.1	1129	A	T	missense_variant	LSDV002
Cluster_2.1	1513	G	A	synonymous_variant	LSDV003
Cluster_2.1	1799	T	A	missense_variant	LSDV003
Cluster_2.1	1897	T	G	synonymous_variant	LSDV003
Cluster_2.1	5317	C	T	synonymous_variant	LSDV008
Cluster_2.1	5329	T	C	synonymous_variant	LSDV008
Cluster_2.1	5338	C	A	synonymous_variant	LSDV008
Cluster_2.1	5359	G	A	synonymous_variant	LSDV008
Cluster_2.1	5383	A	G	synonymous_variant	LSDV008
Cluster_2.1	5386	T	C	synonymous_variant	LSDV008
Cluster_2.1	5392	C	T	synonymous_variant	LSDV008
Cluster_2.1	5428	A	G	synonymous_variant	LSDV008
Cluster_2.1	5442	T	C	missense_variant	LSDV008
Cluster_2.1	5452	C	T	synonymous_variant	LSDV008
Cluster_2.1	5458	G	A	synonymous_variant	LSDV008
Cluster_2.1	5469	G	T	missense_variant	LSDV008
Cluster_2.1	5470	C	T	synonymous_variant	LSDV008
Cluster_2.1	5474	G	A	missense_variant	LSDV008
Cluster_2.1	8920	T	G	synonymous_variant	LSDV013
Cluster_2.1	62529	A	C	synonymous_variant	LSDV071
Cluster_2.1	113568	T	A	missense_variant	LSDV122
Cluster_2.1	138354	A	G	missense_variant	LSDV145
Cluster_2.1	138375	C	T	missense_variant	LSDV145
Cluster_2.1	138388	T	C	synonymous_variant	LSDV145
Cluster_2.1	138412	T	C	synonymous_variant	LSDV145
Cluster_2.1	138431	C	T	synonymous_variant	LSDV145
Cluster_2.1	138445	C	A	synonymous_variant	LSDV145
Cluster_2.1	138468	T	C	missense_variant	LSDV145
Cluster_2.1	138571	G	A	synonymous_variant	LSDV145
Cluster_2.1	138577	G	A	synonymous_variant	LSDV145
Cluster_2.1	138580	T	G	synonymous_variant	LSDV145
Cluster_2.1	138590	A	G	missense_variant	LSDV145
Cluster_2.1	138603	G	A	missense_variant	LSDV145
Cluster_2.1	138635	C	A	missense_variant	LSDV145
Cluster_2.1	138649	C	T	synonymous_variant	LSDV145
Cluster_2.1	138662	A	G	missense_variant	LSDV145
Cluster_2.1	138712	C	T	synonymous_variant	LSDV145
Cluster_2.1	138727	C	A	missense_variant	LSDV145
Cluster_2.1	138756	C	T	missense_variant	LSDV145
Cluster_2.1	138763	C	T	synonymous_variant	LSDV145
Cluster_2.1	138767	A	G	missense_variant	LSDV145
Cluster_2.1	138772	C	T	synonymous_variant	LSDV145
Cluster_2.1	138799	A	T	synonymous_variant	LSDV145
Cluster_2.1	138880	T	C	synonymous_variant	LSDV145
Cluster_2.1	138895	A	G	synonymous_variant	LSDV145
Cluster_2.1	138903	A	G	missense_variant	LSDV145
Cluster_2.1	138912	A	G	missense_variant	LSDV145
Cluster_2.1	138928	T	G	synonymous_variant	LSDV145
Cluster_2.1	138944	G	A	missense_variant	LSDV145
Cluster_2.1	138979	T	C	synonymous_variant	LSDV145
Cluster_2.1	139006	A	C	synonymous_variant	LSDV145
Cluster_2.1	139015	A	G	synonymous_variant	LSDV145
Cluster_2.1	139016	C	A	missense_variant	LSDV145
Cluster_2.1	139036	A	G	synonymous_variant	LSDV145
Cluster_2.1	139052	G	A	missense_variant	LSDV145
Cluster_2.1	139065	A	G	missense_variant	LSDV145
Cluster_2.1	139078	G	A	synonymous_variant	LSDV145
Cluster_2.1	139091	G	A	missense_variant	LSDV145
Cluster_2.1	139114	G	A	synonymous_variant	LSDV145
Cluster_2.1	139123	A	T	synonymous_variant	LSDV145
Cluster_2.1	148811	A	G	synonymous_variant	LSDV154
Cluster_2.1	149029	T	G	missense_variant	LSDV154
Cluster_2.1	149722	T	G	missense_variant	LSDV155
Cluster_2.1	149867	T	G	synonymous_variant	LSDV155
Cluster_2.1	149978	T	A	missense_variant	LSDV155
Cluster_2.5	589	A	C,T	missense_variant	LSDV001
Cluster_2.5	589	A	C,T	missense_variant	LSDV001
Cluster_2.5	1509	C	A	missense_variant	LSDV003
Cluster_2.5	1517	G	A	missense_variant	LSDV003
Cluster_2.5	1526	T	A	missense_variant	LSDV003
Cluster_2.5	1749	G	T	missense_variant	LSDV003
Cluster_2.5	2380	C	A	missense_variant	LSDV004
Cluster_2.5	2668	C	A	missense_variant	LSDV005
Cluster_2.5	2768	C	A	stop_gained	LSDV005
Cluster_2.5	3254	C	A	missense_variant	LSDV006
Cluster_2.5	3586	C	A	missense_variant	LSDV006
Cluster_2.5	5610	G	T	missense_variant	LSDV008
Cluster_2.5	11232	ATTGTT	ATT	conservative_inframe_deletion	LSDV017
Cluster_2.5	11237	T	G	missense_variant	LSDV017
Cluster_2.5	15771	G	A	missense_variant	LSDV023
Cluster_2.5	15833	TAAA	TA	frameshift_variant	LSDV023
Cluster_2.5	15928	C	CT	frameshift_variant	LSDV023
Cluster_2.5	17342	A	C	missense_variant	LSDV025
Cluster_2.5	20633	G	T	synonymous_variant	LSDV027
Cluster_2.5	21642	G	T	missense_variant	LSDV028
Cluster_2.5	23144	G	T	missense_variant	LSDV030
Cluster_2.5	23297	G	T	missense_variant	LSDV030
Cluster_2.5	26378	T	C	missense_variant	LSDV033
Cluster_2.5	30418	G	A	synonymous_variant	LSDV037
Cluster_2.5	37056	C	A	stop_gained	LSDV042
Cluster_2.5	37060	G	A	synonymous_variant	LSDV042
Cluster_2.5	37074	T	A	missense_variant	LSDV042
Cluster_2.5	37092	A	T	missense_variant	LSDV042
Cluster_2.5	37106	G	T	missense_variant	LSDV042
Cluster_2.5	37110	G	A	missense_variant	LSDV042
Cluster_2.5	37111	T	A	missense_variant	LSDV042
Cluster_2.5	52495	T	G	missense_variant	LSDV059
Cluster_2.5	53009	A	G	missense_variant	LSDV059
Cluster_2.5	58785	A	C	synonymous_variant	LSDV068
Cluster_2.5	59194	G	A	missense_variant	LSDV069
Cluster_2.5	60339	A	G	synonymous_variant	LSDV071
Cluster_2.5	62394	C	T	synonymous_variant	LSDV071
Cluster_2.5	64491	C	T	missense_variant	LSDV073
Cluster_2.5	73008	A	C	missense_variant	LSDV079
Cluster_2.5	84329	A	T	missense_variant	LSDV090
Cluster_2.5	84331	A	T	missense_variant	LSDV090
Cluster_2.5	85190	T	A	missense_variant	LSDV090
Cluster_2.5	88071	C	T	missense_variant	LSDV094
Cluster_2.5	89024	G	A	missense_variant	LSDV094
Cluster_2.5	89943	G	C	missense_variant	LSDV096
Cluster_2.5	91425	A	G	missense_variant	LSDV097
Cluster_2.5	98570	T	C	missense_variant	LSDV103
Cluster_2.5	98573	C	T	missense_variant	LSDV103
Cluster_2.5	98584	A	C	missense_variant	LSDV103
Cluster_2.5	98587	C	T	missense_variant	LSDV103
Cluster_2.5	111804	TGTGTAAAAGTGT	TGTGT	frameshift_variant	LSDV119
Cluster_2.5	111817	T	G	missense_variant	LSDV119
Cluster_2.5	111991	C	T	synonymous_variant	LSDV119
Cluster_2.5	116013	A	G	synonymous_variant	LSDV125
Cluster_2.5	116527	A	G	synonymous_variant	LSDV126
Cluster_2.5	116534	G	A	missense_variant	LSDV126
Cluster_2.5	116536	T	C	synonymous_variant	LSDV126
Cluster_2.5	116538	G	A	missense_variant	LSDV126
Cluster_2.5	116539	T	C	synonymous_variant	LSDV126
Cluster_2.5	116550	T	G	stop_gained	LSDV126
Cluster_2.5	119283	A	C	missense_variant	LSDV131
Cluster_2.5	122981	A	C	missense_variant	LSDV134
Cluster_2.5	123653	A	T	missense_variant	LSDV134
Cluster_2.5	125553	TTTG	T	conservative_inframe_deletion	LSDV134
Cluster_2.5	125864	C	G	stop_gained	LSDV134
Cluster_2.5	128608	G	A	missense_variant	LSDV135
Cluster_2.5	135364	A	C	stop_lost&splice_region_variant	LSDV143
Cluster_2.5	137161	A	G	synonymous_variant	LSDV144
Cluster_2.5	137162	A	T	missense_variant	LSDV144
Cluster_2.5	137165	G	T	missense_variant	LSDV144
Cluster_2.5	145753	AGAG	A	disruptive_inframe_deletion	LSDV151
Cluster_2.5	145757	T	A	missense_variant	LSDV151
Cluster_2.5	145761	A	T	missense_variant	LSDV151
Cluster_2.5	146690	T	G	missense_variant	LSDV151
Cluster_2.5	149057	G	C	missense_variant	LSDV154
Cluster_2.5	149079	G	C	missense_variant	LSDV154
Cluster_2.5	149227	A	C	missense_variant	LSDV154
Cluster_2.5	149233	G	C	missense_variant	LSDV154
Cluster_2.5	149263	G	T	missense_variant	LSDV154
Cluster_2.5	149304	C	G	missense_variant	LSDV154
Cluster_2.5	149795	T	A	missense_variant	LSDV155
Cluster_2.5	149801	T	A	missense_variant	LSDV155
Cluster_2.5	149803	T	A	missense_variant	LSDV155
Cluster_2.5	149805	C	A	missense_variant	LSDV155
Cluster_2.5	149808	T	A	missense_variant	LSDV155
Cluster_2.5	149817	T	A	missense_variant	LSDV155
Cluster_2.5	149820	G	A	missense_variant	LSDV155
Cluster_2.5	149822	T	A	missense_variant	LSDV155
Cluster_2.5	150152	T	A	missense_variant	LSDV156
Cluster_2.5	150315	C	A	synonymous_variant	LSDV156
Cluster_2.5	150318	G	T	missense_variant	LSDV156
Cluster_2.5	150328	G	A	missense_variant	LSDV156
Cluster_2.5	150331	A	G	missense_variant	LSDV156
Cluster_2.5	150334	T	A	missense_variant	LSDV156
Cluster_2.5	150412	T	A	missense_variant	LSDV156
Cluster_2.5	150433	G	A	missense_variant	LSDV156
Cluster_2.5	150438	G	A	synonymous_variant	LSDV156
Cluster_2.5	150443	G	A	missense_variant	LSDV156

## Sheet: Sheet4
Supplementary file 1: Haplogroup wise details of identical sequences in the study and their geographical distribution
Haplogroup ID	Number of identical sequences	Number of locations	Locations
1	3	1	Kenya
2	2	2	Kenya
			Morocco
3	2	1	India
4	1	1	India
5	1	1	India
6	3	2	India
			Bangladesh
7	1	1	India
8	1	1	India
9	1	1	Bangladesh
10	1	1	India
11	1	1	India
12	1	1	Albania
13	5	4	Albania
			Greece
			North Macedonia
			Serbia
14	3	3	Albania
			Greece
			North Macedonia
15	1	1	Serbia
16	1	1	Serbia
17	1	1	Greece
18	1	1	Serbia
19	1	1	Albania
20	2	1	Greece
21	1	1	Albania
22	1	1	Bulgaria
23	1	1	Kazakhstan
24	2	2	Turkey
			Israel
25	1	1	South Africa
26	1	1	South Africa
27	1	1	Russia
28	1	1	Russia
29	7	1	India
30	1	1	Nigeria
31	1	1	India
32	1	1	Kazakhstan
33	13	2	Thailand
			China
34	2	1	Thailand
35	2	1	China
36	7	3	Vietnam
			Taiwan
			China
37	1	1	Vietnam
38	1	1	China
39	1	1	China
40	1	1	Russia
41	1	1	Thailand
42	1	1	Russia
43	1	1	China
44	1	1	Hong Kong
45	1	1	Russia
46	1	1	Russia
47	1	1	Serbia
48	3	1	South Africa
49	2	1	South Africa
50	2	1	South Africa
51	1	1	South Africa
52	1	1	South Africa
53	3	2	South Africa
			Croatia
54	1	1	South Africa
55	5	1	South Africa
56	1	1	South Africa
57	1	1	South Africa
58	1	1	Russia
59	1	1	Russia
60	1	1	Russia
61	1	1	China
62	3	1	India
